# Supplementary material for: Influence of axle length on the rate and mechanism of shuttling in rigid H-shaped [2]rotaxanes
Source: Chem Sci. 2017 Sep 25;8(11):7718–23. doi: 10.1039/c7sc03736h (PMC5851341; doi:10.1039/c7sc03736h)
Supplement: Supplementary file 2 [file SC-008-C7SC03736H-s002.cif]

# Electronic Supplementary Material (ESI) for Chemical Science.
# This journal is © The Royal Society of Chemistry 2017

####################################################################### 
# 
# This file contains crystal structure data downloaded from the 
# Cambridge Structural Database (CSD) hosted by the Cambridge 
# Crystallographic Data Centre (CCDC).
# 
# Full information about CCDC data access policies and citation 
# guidelines are available at http://www.ccdc.cam.ac.uk/access/V1 
# 
# Audit and citation data items may have been added by the CCDC. 
# Please retain this information to preserve the provenance of 
# this file and to allow appropriate attribution of the data. 
# 
#######################################################################

data_mo_kz022_0m
_database_code_depnum_ccdc_archive 'CCDC 1563641'
_audit_update_record             
;
2017-07-20 deposited with the CCDC.
2017-09-25 downloaded from the CCDC.
;
_audit_creation_date             2017-07-19
_audit_creation_method           
;
Olex2 1.2
(compiled 2017.03.28 svn.r3405 for OlexSys, GUI svn.r5337)
;
_shelxl_version_number           2014-3
# start Validation Reply Form
_vrf_THETM01_mo_kz022_0m         
;
PROBLEM: The value of sine(theta_max)/wavelength is less than 0.550
RESPONSE: Very small crystal did not diffract significantly past d = 1.0.
          Cut-off was required to achieve solution. Other fractions of
          the data including full data were attempted for refinement but
          resulted in very high residuals. Final model clearly provides
          good connectivity map and makes chemical sense.
;
_vrf_PLAT410_mo_kz022_0m         
;
PROBLEM: Short Intra H...H Contact H76B .. H78 . 1.76 Ang.
RESPONSE: Close contact between crown ether Hs due to
          high thermal motion of interlcoked macroycle.
;
_vrf_PLAT234_mo_kz022_0m         
;
PROBLEM: Large Hirshfeld Difference O3 -- C74 .. 0.27 Ang.
RESPONSE:Due to high thermal motion of interlcoked macroycle
          and possible disorder (not modeled) of ethylene linkage.
;
_vrf_PLAT241_mo_kz022_0m         
;
PROBLEM: High ?MainMol? Ueq as Compared to Neighbors of O1 Check
RESPONSE: Due to high thermal motion of interlcoked macroycle
          and possible disorder (not modeled).
;
_vrf_PLAT242_mo_kz022_0m         
;
PROBLEM: Low ?MainMol? Ueq as Compared to Neighbors of C86 Check
RESPONSE: Due to reltive high thermal motion of interlcoked macroycle.
;
_vrf_PLAT340_mo_kz022_0m         
;
PROBLEM: Low Bond Precision on C-C Bonds ............... 0.01617 Ang.
RESPONSE: Due to very weak diffraction and lack of good high angle data.
;
_vrf_PLAT360_mo_kz022_0m         
;
PROBLEM: Short C(sp3)-C(sp3) Bond C71 - C72 .. 1.32 Ang.
RESPONSE: Due to high thermal motion of interlcoked macroycle
          and possible disorder (not modeled) of ethylene chain.
;
# end Validation Reply Form
_chemical_name_common            ?
_chemical_name_systematic        ?
_chemical_formula_moiety         'C64 H64 N4, C24 H32 O8, 2(C3 H7 N O)'
_chemical_formula_sum            'C94 H110 N6 O10'
_chemical_formula_weight         1483.87
_chemical_melting_point          ?
loop_
_atom_type_symbol
_atom_type_description
_atom_type_scat_dispersion_real
_atom_type_scat_dispersion_imag
_atom_type_scat_source
C C 0.0033 0.0016 'International Tables Vol C Tables 4.2.6.8 and 6.1.1.4'
H H 0.0000 0.0000 'International Tables Vol C Tables 4.2.6.8 and 6.1.1.4'
N N 0.0061 0.0033 'International Tables Vol C Tables 4.2.6.8 and 6.1.1.4'
O O 0.0106 0.0060 'International Tables Vol C Tables 4.2.6.8 and 6.1.1.4'

_shelx_space_group_comment       
;
The symmetry employed for this shelxl refinement is uniquely defined
by the following loop, which should always be used as a source of
symmetry information in preference to the above space-group names.
They are only intended as comments.
;
_space_group_crystal_system      triclinic
_space_group_IT_number           2
_space_group_name_H-M_alt        'P -1'
_space_group_name_Hall           '-P 1'
loop_
_space_group_symop_operation_xyz
'x, y, z'
'-x, -y, -z'

_cell_length_a                   14.3220(13)
_cell_length_b                   15.9818(16)
_cell_length_c                   20.0611(16)
_cell_angle_alpha                107.703(4)
_cell_angle_beta                 90.106(4)
_cell_angle_gamma                110.238(4)
_cell_volume                     4074.8(7)
_cell_formula_units_Z            2
_cell_measurement_reflns_used    5727
_cell_measurement_temperature    173(2)
_cell_measurement_theta_max      29.887
_cell_measurement_theta_min      2.79
_shelx_estimated_absorpt_T_max   ?
_shelx_estimated_absorpt_T_min   ?
_exptl_absorpt_coefficient_mu    0.078
_exptl_absorpt_correction_T_max  0.7454
_exptl_absorpt_correction_T_min  0.6735
_exptl_absorpt_correction_type   multi-scan
_exptl_absorpt_process_details   
;
'SADABS-2014/5 (Bruker,2014/5) was used for absorption correction.
wR2(int) was 0.0846 before and 0.0513 after correction.
The Ratio of minimum to maximum transmission is 0.9035.
The \l/2 correction factor is 0.00150.'
;
_exptl_crystal_colour            colorless
_exptl_crystal_density_diffrn    1.209
_exptl_crystal_density_meas      ?
_exptl_crystal_density_method    ?
_exptl_crystal_description       block
_exptl_crystal_F_000             1592
_exptl_crystal_size_max          ?
_exptl_crystal_size_mid          ?
_exptl_crystal_size_min          ?
_exptl_transmission_factor_max   ?
_exptl_transmission_factor_min   ?
_diffrn_reflns_av_R_equivalents  0.1505
_diffrn_reflns_av_unetI/netI     0.1148
_diffrn_reflns_Laue_measured_fraction_full 0.578
_diffrn_reflns_Laue_measured_fraction_max 0.998
_diffrn_reflns_limit_h_max       14
_diffrn_reflns_limit_h_min       -14
_diffrn_reflns_limit_k_max       15
_diffrn_reflns_limit_k_min       -15
_diffrn_reflns_limit_l_max       20
_diffrn_reflns_limit_l_min       -20
_diffrn_reflns_number            40316
_diffrn_reflns_point_group_measured_fraction_full 0.578
_diffrn_reflns_point_group_measured_fraction_max 0.998
_diffrn_reflns_theta_full        25.242
_diffrn_reflns_theta_max         20.815
_diffrn_reflns_theta_min         2.795
_diffrn_ambient_temperature      173.2
_diffrn_detector_area_resol_mean ?
_diffrn_measured_fraction_theta_full 0.578
_diffrn_measured_fraction_theta_max 0.998
_diffrn_measurement_device_type  'Bruker APEX-II CCD'
_diffrn_measurement_method       '\f and \w scans'
_diffrn_radiation_type           MoK\a
_diffrn_radiation_wavelength     0.71073
_diffrn_source                   ?
_diffrn_standards_number         0
_reflns_Friedel_coverage         0.000
_reflns_Friedel_fraction_full    .
_reflns_Friedel_fraction_max     .
_reflns_number_gt                4295
_reflns_number_total             8510
_reflns_special_details          
;
 Reflections were merged by SHELXL according to the crystal
 class for the calculation of statistics and refinement.
 
 _reflns_Friedel_fraction is defined as the number of unique
 Friedel pairs measured divided by the number that would be
 possible theoretically, ignoring centric projections and
 systematic absences.
;
_reflns_threshold_expression     'I > 2\s(I)'
_computing_cell_refinement       'SAINT v8.37A (Bruker, 2015)'
_computing_data_collection       ?
_computing_data_reduction        'SAINT v8.37A (Bruker, 2015)'
_computing_molecular_graphics    'Olex2 (Dolomanov et al., 2009)'
_computing_publication_material  'Olex2 (Dolomanov et al., 2009)'
_computing_structure_refinement  'XL (Sheldrick, 2008)'
_computing_structure_solution    ?
_refine_diff_density_max         0.389
_refine_diff_density_min         -0.414
_refine_diff_density_rms         0.059
_refine_ls_extinction_coef       .
_refine_ls_extinction_method     none
_refine_ls_goodness_of_fit_ref   1.026
_refine_ls_hydrogen_treatment    constr
_refine_ls_matrix_type           full
_refine_ls_number_parameters     1007
_refine_ls_number_reflns         8510
_refine_ls_number_restraints     114
_refine_ls_R_factor_all          0.2001
_refine_ls_R_factor_gt           0.1040
_refine_ls_restrained_S_all      1.024
_refine_ls_shift/su_max          0.000
_refine_ls_shift/su_mean         0.000
_refine_ls_structure_factor_coef Fsqd
_refine_ls_weighting_details     
'w=1/[\s^2^(Fo^2^)+(0.0694P)^2^+20.5414P] where P=(Fo^2^+2Fc^2^)/3'
_refine_ls_weighting_scheme      calc
_refine_ls_wR_factor_gt          0.2151
_refine_ls_wR_factor_ref         0.2713
_refine_special_details          
;
 ?
;
_olex2_refinement_description    
;
1. Fixed Uiso
 At 1.2 times of:
  All C(H) groups, All C(H,H) groups, All N(H) groups
 At 1.5 times of:
  All C(H,H,H) groups
2. Uiso/Uaniso restraints and constraints
C4S \\sim N2S \\sim C6S \\sim O2S \\sim C5S: within 2A with sigma of 0.04 and
sigma for terminal atoms of 0.08
O1S \\sim C3S \\sim N1S \\sim C2S \\sim C1S: within 2A with sigma of 0.04 and
sigma for terminal atoms of 0.08
Uanis(O2S) \\sim Ueq, Uanis(C6S) \\sim Ueq, Uanis(N2S) \\sim Ueq, Uanis(C5S)
\\sim Ueq, Uanis(C4S) \\sim Ueq: with sigma of 0.1 and sigma for terminal atoms
of 0.2
Uanis(O1S) \\sim Ueq, Uanis(C3S) \\sim Ueq, Uanis(N1S) \\sim Ueq, Uanis(C2S)
\\sim Ueq, Uanis(C1S) \\sim Ueq: with sigma of 0.1 and sigma for terminal atoms
of 0.2
Uanis(C3) = Uanis(C3A)
Uanis(C1) = Uanis(C1A)
Uanis(C2) = Uanis(C2A)
3. Same fragment restrains
{C4, C3A, C2A, C1A} sigma for 1-2: 0.02, 1-3: 0.02
as
{C4, C3, C2, C1}
4. Others
 Sof(C3A)=Sof(H3AA)=Sof(H3AB)=Sof(H3AC)=Sof(C2A)=Sof(H2AA)=Sof(H2AB)=Sof(H2AC)=
 Sof(C1A)=Sof(H1AA)=Sof(H1AB)=Sof(H1AC)=1-FVAR(1)
 Sof(C3)=Sof(H3A)=Sof(H3B)=Sof(H3C)=Sof(C2)=Sof(H2A)=Sof(H2B)=Sof(H2C)=Sof(C1)=
 Sof(H1A)=Sof(H1B)=Sof(H1C)=FVAR(1)
5.a Secondary CH2 refined with riding coordinates:
 C71(H71A,H71B), C72(H72A,H72B), C73(H73A,H73B), C74(H74A,H74B), C75(H75A,
 H75B), C76(H76A,H76B), C83(H83A,H83B), C84(H84A,H84B), C85(H85A,H85B),
 C86(H86A,H86B), C87(H87A,H87B), C88(H88A,H88B)
5.b Me refined with riding coordinates:
 C24(H24A,H24B,H24C), C25(H25A,H25B,H25C), C26(H26A,H26B,H26C), C39(H39A,H39B,
 H39C), C40(H40A,H40B,H40C), C41(H41A,H41B,H41C), C62(H62A,H62B,H62C), C63(H63A,
 H63B,H63C), C64(H64A,H64B,H64C), C1S(H1SA,H1SB,H1SC), C2S(H2SA,H2SB,H2SC),
 C4S(H4SA,H4SB,H4SC), C5S(H5SA,H5SB,H5SC)
5.c Aromatic/amide H refined with riding coordinates:
 N2(H2), N3(H3), C6(H6), C7(H7), C9(H9), C10(H10), C15(H15), C16(H16),
 C18(H18), C19(H19), C21(H21), C22(H22), C29(H29), C30(H30), C32(H32), C34(H34),
  C35(H35), C37(H37), C44(H44), C45(H45), C47(H47), C48(H48), C50(H50),
 C51(H51), C56(H56), C57(H57), C59(H59), C60(H60), C66(H66), C67(H67), C68(H68),
  C69(H69), C78(H78), C79(H79), C80(H80), C81(H81), C3S(H3S), C6S(H6S)
5.d Idealised Me refined as rotating group:
 C3(H3A,H3B,H3C), C2(H2A,H2B,H2C), C1(H1A,H1B,H1C), C3A(H3AA,H3AB,H3AC),
 C2A(H2AA,H2AB,H2AC), C1A(H1AA,H1AB,H1AC)
;
_atom_sites_solution_hydrogens   geom
_atom_sites_solution_primary     ?
_atom_sites_solution_secondary   ?
loop_
_atom_site_label
_atom_site_type_symbol
_atom_site_fract_x
_atom_site_fract_y
_atom_site_fract_z
_atom_site_U_iso_or_equiv
_atom_site_adp_type
_atom_site_occupancy
_atom_site_site_symmetry_order
_atom_site_calc_flag
_atom_site_refinement_flags_posn
_atom_site_refinement_flags_adp
_atom_site_refinement_flags_occupancy
_atom_site_disorder_assembly
_atom_site_disorder_group
N1 N 0.9093(5) 0.3629(5) 0.7394(3) 0.0317(18) Uani 1 1 d . . . . .
N2 N 0.7428(5) 0.3042(5) 0.7376(3) 0.0334(18) Uani 1 1 d . . . . .
H2 H 0.6787 0.2791 0.7212 0.040 Uiso 1 1 calc R . . . .
N3 N 0.7550(5) 0.1909(5) 0.2482(3) 0.0295(18) Uani 1 1 d . . . . .
H3 H 0.8190 0.2129 0.2642 0.035 Uiso 1 1 calc R . . . .
N4 N 0.5888(4) 0.1392(4) 0.2482(3) 0.0251(17) Uani 1 1 d . . . . .
C4 C 1.3872(7) 0.5504(7) 0.8786(5) 0.050(3) Uani 1 1 d D . . . .
C3 C 1.4124(9) 0.4968(10) 0.8113(8) 0.080(5) Uani 0.811(11) 1 d D . P A 1
H3A H 1.3761 0.5010 0.7717 0.120 Uiso 0.811(11) 1 calc GR . P A 1
H3B H 1.3931 0.4306 0.8084 0.120 Uiso 0.811(11) 1 calc GR . P A 1
H3C H 1.4847 0.5234 0.8093 0.120 Uiso 0.811(11) 1 calc GR . P A 1
C2 C 1.4248(9) 0.6530(8) 0.8921(9) 0.070(5) Uani 0.811(11) 1 d D . P A 1
H2A H 1.4980 0.6767 0.8942 0.105 Uiso 0.811(11) 1 calc GR . P A 1
H2B H 1.4055 0.6840 0.9371 0.105 Uiso 0.811(11) 1 calc GR . P A 1
H2C H 1.3960 0.6664 0.8540 0.105 Uiso 0.811(11) 1 calc GR . P A 1
C1 C 1.4400(9) 0.5340(12) 0.9399(8) 0.085(5) Uani 0.811(11) 1 d D . P A 1
H1A H 1.4254 0.4664 0.9293 0.128 Uiso 0.811(11) 1 calc GR . P A 1
H1B H 1.4149 0.5582 0.9843 0.128 Uiso 0.811(11) 1 calc GR . P A 1
H1C H 1.5126 0.5673 0.9442 0.128 Uiso 0.811(11) 1 calc GR . P A 1
C5 C 1.2730(6) 0.5115(7) 0.8780(5) 0.043(3) Uani 1 1 d . . . . .
C6 C 1.2116(8) 0.5304(7) 0.8359(5) 0.061(3) Uani 1 1 d . . . . .
H6 H 1.2412 0.5688 0.8079 0.074 Uiso 1 1 calc R . . . .
C7 C 1.1078(7) 0.4950(7) 0.8334(5) 0.057(3) Uani 1 1 d . . . . .
H7 H 1.0683 0.5096 0.8038 0.068 Uiso 1 1 calc R . . . .
C8 C 1.0615(6) 0.4395(6) 0.8730(4) 0.031(2) Uani 1 1 d . . . . .
C9 C 1.1220(6) 0.4194(6) 0.9145(4) 0.039(2) Uani 1 1 d . . . . .
H9 H 1.0921 0.3799 0.9417 0.047 Uiso 1 1 calc R . . . .
C10 C 1.2254(7) 0.4554(7) 0.9175(4) 0.045(3) Uani 1 1 d . . . . .
H10 H 1.2647 0.4412 0.9475 0.054 Uiso 1 1 calc R . . . .
C11 C 0.9513(6) 0.4012(6) 0.8703(4) 0.030(2) Uani 1 1 d . . . . .
C12 C 0.8870(6) 0.3702(6) 0.8079(4) 0.031(2) Uani 1 1 d . . . . .
C13 C 0.7827(6) 0.3325(6) 0.8069(4) 0.029(2) Uani 1 1 d . . . . .
C14 C 0.7352(6) 0.3229(6) 0.8671(4) 0.029(2) Uani 1 1 d . . . . .
C15 C 0.8008(6) 0.3540(6) 0.9283(4) 0.033(2) Uani 1 1 d . . . . .
H15 H 0.7741 0.3489 0.9708 0.039 Uiso 1 1 calc R . . . .
C16 C 0.9049(6) 0.3925(6) 0.9293(4) 0.032(2) Uani 1 1 d . . . . .
H16 H 0.9458 0.4138 0.9729 0.038 Uiso 1 1 calc R . . . .
C17 C 0.6251(6) 0.2794(6) 0.8642(4) 0.028(2) Uani 1 1 d . . . . .
C18 C 0.5591(7) 0.2957(7) 0.8237(5) 0.063(3) Uani 1 1 d . . . . .
H18 H 0.5845 0.3402 0.7997 0.076 Uiso 1 1 calc R . . . .
C19 C 0.4570(7) 0.2482(8) 0.8177(5) 0.060(3) Uani 1 1 d . . . . .
H19 H 0.4143 0.2596 0.7881 0.072 Uiso 1 1 calc R . . . .
C20 C 0.4150(6) 0.1855(6) 0.8525(4) 0.032(2) Uani 1 1 d . . . . .
C21 C 0.4808(7) 0.1731(7) 0.8948(4) 0.049(3) Uani 1 1 d . . . . .
H21 H 0.4548 0.1309 0.9207 0.059 Uiso 1 1 calc R . . . .
C22 C 0.5833(7) 0.2192(7) 0.9015(4) 0.041(3) Uani 1 1 d . . . . .
H22 H 0.6256 0.2092 0.9324 0.049 Uiso 1 1 calc R . . . .
C23 C 0.3015(6) 0.1313(6) 0.8412(4) 0.041(2) Uani 1 1 d . . . . .
C24 C 0.2678(6) 0.0835(7) 0.8965(5) 0.054(3) Uani 1 1 d . . . . .
H24A H 0.3036 0.0409 0.8955 0.081 Uiso 1 1 calc R . . . .
H24B H 0.2825 0.1314 0.9432 0.081 Uiso 1 1 calc R . . . .
H24C H 0.1955 0.0474 0.8864 0.081 Uiso 1 1 calc R . . . .
C25 C 0.2459(7) 0.1967(8) 0.8432(6) 0.070(3) Uani 1 1 d . . . . .
H25A H 0.2672 0.2278 0.8076 0.105 Uiso 1 1 calc R . . . .
H25B H 0.1736 0.1604 0.8332 0.105 Uiso 1 1 calc R . . . .
H25C H 0.2607 0.2444 0.8900 0.105 Uiso 1 1 calc R . . . .
C26 C 0.2764(8) 0.0540(8) 0.7692(5) 0.091(4) Uani 1 1 d . . . . .
H26A H 0.3129 0.0120 0.7685 0.137 Uiso 1 1 calc R . . . .
H26B H 0.2042 0.0176 0.7607 0.137 Uiso 1 1 calc R . . . .
H26C H 0.2961 0.0829 0.7323 0.137 Uiso 1 1 calc R . . . .
C27 C 0.8200(6) 0.3221(6) 0.6999(4) 0.029(2) Uani 1 1 d . . . . .
C28 C 0.8087(7) 0.2975(6) 0.6222(4) 0.031(2) Uani 1 1 d . . . . .
C29 C 0.8939(6) 0.3044(6) 0.5868(4) 0.039(2) Uani 1 1 d . . . . .
H29 H 0.9577 0.3264 0.6132 0.046 Uiso 1 1 calc R . . . .
C30 C 0.8865(6) 0.2798(6) 0.5147(4) 0.040(2) Uani 1 1 d . . . . .
H30 H 0.9450 0.2840 0.4916 0.048 Uiso 1 1 calc R . . . .
C31 C 0.7924(6) 0.2484(6) 0.4746(4) 0.029(2) Uani 1 1 d . . . . .
C32 C 0.7811(6) 0.2236(6) 0.4011(4) 0.032(2) Uani 1 1 d . . . . .
H32 H 0.8382 0.2261 0.3766 0.038 Uiso 1 1 calc R . . . .
C33 C 0.6887(6) 0.1955(6) 0.3634(4) 0.028(2) Uani 1 1 d . . . . .
C34 C 0.6044(6) 0.1918(6) 0.3998(4) 0.042(3) Uani 1 1 d . . . . .
H34 H 0.5408 0.1737 0.3742 0.050 Uiso 1 1 calc R . . . .
C35 C 0.6127(6) 0.2136(6) 0.4711(4) 0.037(2) Uani 1 1 d . . . . .
H35 H 0.5544 0.2092 0.4945 0.044 Uiso 1 1 calc R . . . .
C36 C 0.7067(6) 0.2430(5) 0.5110(4) 0.027(2) Uani 1 1 d . . . . .
C37 C 0.7174(6) 0.2666(6) 0.5844(4) 0.034(2) Uani 1 1 d . . . . .
H37 H 0.6596 0.2608 0.6084 0.041 Uiso 1 1 calc R . . . .
C38 C 0.6768(6) 0.1738(6) 0.2864(4) 0.027(2) Uani 1 1 d . . . . .
C39 C 1.2299(7) 0.4423(7) 0.1320(5) 0.060(3) Uani 1 1 d . . . . .
H39A H 1.2171 0.4707 0.1801 0.090 Uiso 1 1 calc R . . . .
H39B H 1.3020 0.4664 0.1288 0.090 Uiso 1 1 calc R . . . .
H39C H 1.1946 0.4585 0.0988 0.090 Uiso 1 1 calc R . . . .
C40 C 1.2527(7) 0.3132(7) 0.1650(5) 0.065(3) Uani 1 1 d . . . . .
H40A H 1.2297 0.2448 0.1543 0.098 Uiso 1 1 calc R . . . .
H40B H 1.3240 0.3377 0.1595 0.098 Uiso 1 1 calc R . . . .
H40C H 1.2426 0.3426 0.2136 0.098 Uiso 1 1 calc R . . . .
C41 C 1.2117(7) 0.2906(7) 0.0397(5) 0.062(3) Uani 1 1 d . . . . .
H41A H 1.1872 0.2220 0.0288 0.092 Uiso 1 1 calc R . . . .
H41B H 1.1763 0.3062 0.0061 0.092 Uiso 1 1 calc R . . . .
H41C H 1.2838 0.3141 0.0361 0.092 Uiso 1 1 calc R . . . .
C42 C 1.1926(6) 0.3362(6) 0.1141(4) 0.035(2) Uani 1 1 d . . . . .
C43 C 1.0801(6) 0.2956(6) 0.1188(4) 0.029(2) Uani 1 1 d . . . . .
C44 C 1.0150(6) 0.3231(6) 0.0874(4) 0.037(2) Uani 1 1 d . . . . .
H44 H 1.0417 0.3701 0.0656 0.045 Uiso 1 1 calc R . . . .
C45 C 0.9121(6) 0.2844(6) 0.0865(4) 0.037(2) Uani 1 1 d . . . . .
H45 H 0.8701 0.3042 0.0631 0.045 Uiso 1 1 calc R . . . .
C46 C 0.8691(6) 0.2172(6) 0.1189(4) 0.029(2) Uani 1 1 d . . . . .
C47 C 0.9338(6) 0.1895(6) 0.1509(4) 0.038(2) Uani 1 1 d . . . . .
H47 H 0.9072 0.1428 0.1730 0.045 Uiso 1 1 calc R . . . .
C48 C 1.0367(6) 0.2286(6) 0.1514(4) 0.037(2) Uani 1 1 d . . . . .
H48 H 1.0788 0.2089 0.1747 0.044 Uiso 1 1 calc R . . . .
C49 C 0.7592(6) 0.1775(5) 0.1190(4) 0.026(2) Uani 1 1 d . . . . .
C50 C 0.6937(6) 0.1484(6) 0.0590(4) 0.030(2) Uani 1 1 d . . . . .
H50 H 0.7203 0.1515 0.0161 0.036 Uiso 1 1 calc R . . . .
C51 C 0.5898(6) 0.1143(6) 0.0588(4) 0.029(2) Uani 1 1 d . . . . .
H51 H 0.5483 0.0972 0.0161 0.035 Uiso 1 1 calc R . . . .
C52 C 0.5444(6) 0.1045(5) 0.1189(4) 0.026(2) Uani 1 1 d . . . . .
C53 C 0.6111(6) 0.1337(6) 0.1803(4) 0.027(2) Uani 1 1 d . . . . .
C54 C 0.7150(6) 0.1671(6) 0.1792(4) 0.027(2) Uani 1 1 d . . . . .
C55 C 0.4336(6) 0.0661(6) 0.1167(4) 0.026(2) Uani 1 1 d . . . . .
C56 C 0.3707(7) 0.0880(6) 0.0797(4) 0.037(2) Uani 1 1 d . . . . .
H56 H 0.3983 0.1307 0.0545 0.044 Uiso 1 1 calc R . . . .
C57 C 0.2678(6) 0.0496(6) 0.0780(4) 0.036(2) Uani 1 1 d . . . . .
H57 H 0.2269 0.0669 0.0515 0.044 Uiso 1 1 calc R . . . .
C58 C 0.2220(6) -0.0132(6) 0.1135(4) 0.027(2) Uani 1 1 d . . . . .
C59 C 0.2861(6) -0.0365(6) 0.1500(4) 0.040(2) Uani 1 1 d . . . . .
H59 H 0.2589 -0.0805 0.1743 0.047 Uiso 1 1 calc R . . . .
C60 C 0.3887(7) 0.0029(7) 0.1519(4) 0.041(3) Uani 1 1 d . . . . .
H60 H 0.4302 -0.0141 0.1782 0.049 Uiso 1 1 calc R . . . .
C61 C 0.1087(6) -0.0529(6) 0.1150(4) 0.035(2) Uani 1 1 d . . . . .
C62 C 0.0851(7) 0.0056(6) 0.1839(4) 0.048(3) Uani 1 1 d . . . . .
H62A H 0.1084 0.0719 0.1863 0.072 Uiso 1 1 calc R . . . .
H62B H 0.0125 -0.0175 0.1859 0.072 Uiso 1 1 calc R . . . .
H62C H 0.1191 0.0000 0.2239 0.072 Uiso 1 1 calc R . . . .
C63 C 0.0731(7) -0.1565(6) 0.1101(5) 0.051(3) Uani 1 1 d . . . . .
H63A H 0.0004 -0.1805 0.1111 0.076 Uiso 1 1 calc R . . . .
H63B H 0.0896 -0.1929 0.0659 0.076 Uiso 1 1 calc R . . . .
H63C H 0.1065 -0.1627 0.1500 0.076 Uiso 1 1 calc R . . . .
C64 C 0.0527(6) -0.0457(7) 0.0523(5) 0.059(3) Uani 1 1 d . . . . .
H64A H 0.0744 0.0204 0.0543 0.089 Uiso 1 1 calc R . . . .
H64B H 0.0678 -0.0829 0.0079 0.089 Uiso 1 1 calc R . . . .
H64C H -0.0196 -0.0699 0.0548 0.089 Uiso 1 1 calc R . . . .
O1 O 1.1211(7) 0.3494(8) 0.6582(8) 0.188(7) Uani 1 1 d . . . . .
O2 O 0.9868(7) 0.1662(6) 0.6519(5) 0.108(3) Uani 1 1 d . . . . .
O3 O 0.7337(8) 0.0944(7) 0.6741(5) 0.115(3) Uani 1 1 d . . . . .
O4 O 0.5467(6) 0.1434(6) 0.6689(6) 0.109(3) Uani 1 1 d . . . . .
O5 O 0.5166(6) 0.2891(6) 0.6565(5) 0.084(2) Uani 1 1 d . . . . .
O6 O 0.6791(10) 0.4613(8) 0.6524(8) 0.169(6) Uani 1 1 d . . . . .
O7 O 0.8925(12) 0.5886(10) 0.6585(7) 0.199(7) Uani 1 1 d . . . . .
O8 O 1.0841(8) 0.5008(7) 0.6648(6) 0.110(3) Uani 1 1 d . . . . .
C65 C 1.1619(14) 0.4867(10) 0.6316(9) 0.100(5) Uani 1 1 d . . . . .
C66 C 1.2247(17) 0.5530(13) 0.6033(10) 0.138(6) Uani 1 1 d . . . . .
H66 H 1.2127 0.6090 0.6072 0.166 Uiso 1 1 calc R . . . .
C67 C 1.3049(18) 0.5369(15) 0.5696(10) 0.160(8) Uani 1 1 d . . . . .
H67 H 1.3441 0.5822 0.5494 0.192 Uiso 1 1 calc R . . . .
C68 C 1.3304(15) 0.4630(16) 0.5637(10) 0.141(7) Uani 1 1 d . . . . .
H68 H 1.3866 0.4552 0.5412 0.169 Uiso 1 1 calc R . . . .
C69 C 1.2684(16) 0.3967(13) 0.5931(13) 0.168(10) Uani 1 1 d . . . . .
H69 H 1.2825 0.3418 0.5902 0.201 Uiso 1 1 calc R . . . .
C70 C 1.1870(13) 0.4099(10) 0.6263(11) 0.131(8) Uani 1 1 d . . . . .
C71 C 1.1437(10) 0.2858(12) 0.6756(9) 0.127(6) Uani 1 1 d . . . . .
H71A H 1.1999 0.3193 0.7141 0.152 Uiso 1 1 calc R . . . .
H71B H 1.1692 0.2512 0.6346 0.152 Uiso 1 1 calc R . . . .
C72 C 1.0735(11) 0.2227(11) 0.6959(11) 0.164(9) Uani 1 1 d . . . . .
H72A H 1.0547 0.2568 0.7407 0.197 Uiso 1 1 calc R . . . .
H72B H 1.1044 0.1809 0.7068 0.197 Uiso 1 1 calc R . . . .
C73 C 0.9080(14) 0.1373(11) 0.6810(9) 0.120(5) Uani 1 1 d . . . . .
H73A H 0.9028 0.1939 0.7160 0.144 Uiso 1 1 calc R . . . .
H73B H 0.9215 0.0994 0.7081 0.144 Uiso 1 1 calc R . . . .
C74 C 0.8140(12) 0.0855(10) 0.6441(10) 0.126(6) Uani 1 1 d . . . . .
H74A H 0.8132 0.1010 0.6000 0.151 Uiso 1 1 calc R . . . .
H74B H 0.8056 0.0181 0.6304 0.151 Uiso 1 1 calc R . . . .
C75 C 0.6430(11) 0.0488(11) 0.6600(9) 0.124(6) Uani 1 1 d . . . . .
H75A H 0.6350 -0.0110 0.6686 0.149 Uiso 1 1 calc R . . . .
H75B H 0.6308 0.0322 0.6082 0.149 Uiso 1 1 calc R . . . .
C76 C 0.5632(11) 0.0672(10) 0.6831(10) 0.151(8) Uani 1 1 d . . . . .
H76A H 0.5687 0.0804 0.7347 0.182 Uiso 1 1 calc R . . . .
H76B H 0.5031 0.0096 0.6621 0.182 Uiso 1 1 calc R . . . .
C77 C 0.4663(10) 0.1235(10) 0.6234(7) 0.068(3) Uani 1 1 d . . . . .
C78 C 0.4011(13) 0.0385(13) 0.5874(7) 0.102(5) Uani 1 1 d . . . . .
H78 H 0.4139 -0.0142 0.5918 0.123 Uiso 1 1 calc R . . . .
C79 C 0.3192(16) 0.0207(11) 0.5457(9) 0.157(8) Uani 1 1 d . . . . .
H79 H 0.2742 -0.0419 0.5224 0.188 Uiso 1 1 calc R . . . .
C80 C 0.3028(15) 0.1001(14) 0.5379(8) 0.168(9) Uani 1 1 d . . . . .
H80 H 0.2467 0.0918 0.5078 0.202 Uiso 1 1 calc R . . . .
C81 C 0.3688(11) 0.1889(10) 0.5743(7) 0.093(4) Uani 1 1 d . . . . .
H81 H 0.3577 0.2419 0.5690 0.112 Uiso 1 1 calc R . . . .
C82 C 0.4491(9) 0.2031(10) 0.6176(6) 0.064(3) Uani 1 1 d . . . . .
C83 C 0.5102(11) 0.3701(10) 0.6445(7) 0.092(4) Uani 1 1 d . . . . .
H83A H 0.4477 0.3790 0.6601 0.111 Uiso 1 1 calc R . . . .
H83B H 0.5095 0.3625 0.5936 0.111 Uiso 1 1 calc R . . . .
C84 C 0.5954(15) 0.4496(11) 0.6836(9) 0.129(6) Uani 1 1 d . . . . .
H84A H 0.5791 0.5072 0.6926 0.155 Uiso 1 1 calc R . . . .
H84B H 0.6085 0.4430 0.7299 0.155 Uiso 1 1 calc R . . . .
C85 C 0.7212(18) 0.5131(13) 0.6270(11) 0.183(10) Uani 1 1 d . . . . .
H85A H 0.7237 0.5748 0.6593 0.219 Uiso 1 1 calc R . . . .
H85B H 0.6763 0.4997 0.5845 0.219 Uiso 1 1 calc R . . . .
C86 C 0.8176(15) 0.5305(13) 0.6050(9) 0.130(6) Uani 1 1 d . . . . .
H86A H 0.8272 0.4698 0.5848 0.156 Uiso 1 1 calc R . . . .
H86B H 0.8222 0.5595 0.5674 0.156 Uiso 1 1 calc R . . . .
C87 C 0.957(2) 0.5628(14) 0.6800(13) 0.189(11) Uani 1 1 d . . . . .
H87A H 0.9204 0.4974 0.6794 0.227 Uiso 1 1 calc R . . . .
H87B H 0.9778 0.6018 0.7301 0.227 Uiso 1 1 calc R . . . .
C88 C 1.0395(17) 0.5630(12) 0.6514(13) 0.198(11) Uani 1 1 d . . . . .
H88A H 1.0896 0.6281 0.6687 0.237 Uiso 1 1 calc R . . . .
H88B H 1.0247 0.5460 0.5997 0.237 Uiso 1 1 calc R . . . .
O1S O 0.9438(7) 0.1700(9) 0.3025(5) 0.145(5) Uani 1 1 d . U . . .
N1S N 1.0302(12) 0.1465(14) 0.3902(8) 0.159(6) Uani 1 1 d . U . . .
C1S C 1.1103(17) 0.1817(19) 0.4403(12) 0.304(16) Uani 1 1 d . U . . .
H1SA H 1.1009 0.1402 0.4690 0.456 Uiso 1 1 calc R . . . .
H1SB H 1.1714 0.1853 0.4175 0.456 Uiso 1 1 calc R . . . .
H1SC H 1.1164 0.2449 0.4704 0.456 Uiso 1 1 calc R . . . .
C2S C 0.9550(18) 0.0641(14) 0.3984(14) 0.244(14) Uani 1 1 d . U . . .
H2SA H 0.9795 0.0482 0.4368 0.366 Uiso 1 1 calc R . . . .
H2SB H 0.8936 0.0768 0.4095 0.366 Uiso 1 1 calc R . . . .
H2SC H 0.9407 0.0111 0.3545 0.366 Uiso 1 1 calc R . . . .
C3S C 1.0164(13) 0.1821(17) 0.3429(10) 0.177(8) Uani 1 1 d . U . . .
H3S H 1.0762 0.2287 0.3379 0.212 Uiso 1 1 calc R . . . .
O2S O 0.3818(15) 0.2866(16) 0.4419(9) 0.254(9) Uani 1 1 d . U . . .
N2S N 0.3963(14) 0.2623(13) 0.3322(7) 0.139(6) Uani 1 1 d . U . . .
C4S C 0.4664(17) 0.3063(15) 0.2875(10) 0.194(9) Uani 1 1 d . U . . .
H4SA H 0.4473 0.2658 0.2382 0.291 Uiso 1 1 calc R . . . .
H4SB H 0.4635 0.3681 0.2922 0.291 Uiso 1 1 calc R . . . .
H4SC H 0.5348 0.3140 0.3028 0.291 Uiso 1 1 calc R . . . .
C5S C 0.3311(17) 0.1729(14) 0.3013(9) 0.260(15) Uani 1 1 d . U . . .
H5SA H 0.3323 0.1551 0.2502 0.389 Uiso 1 1 calc R . . . .
H5SB H 0.3506 0.1299 0.3192 0.389 Uiso 1 1 calc R . . . .
H5SC H 0.2634 0.1689 0.3122 0.389 Uiso 1 1 calc R . . . .
C6S C 0.417(2) 0.311(2) 0.3959(14) 0.193(9) Uani 1 1 d . U . . .
H6S H 0.4653 0.3726 0.4075 0.231 Uiso 1 1 calc R . . . .
C3A C 1.434(4) 0.619(4) 0.9493(17) 0.080(5) Uani 0.189(11) 1 d D . P A 2
H3AA H 1.4577 0.5881 0.9772 0.120 Uiso 0.189(11) 1 calc GR . P A 2
H3AB H 1.3844 0.6432 0.9734 0.120 Uiso 0.189(11) 1 calc GR . P A 2
H3AC H 1.4908 0.6718 0.9440 0.120 Uiso 0.189(11) 1 calc GR . P A 2
C2A C 1.429(4) 0.476(3) 0.855(3) 0.070(5) Uani 0.189(11) 1 d D . P A 2
H2AA H 1.4001 0.4358 0.8065 0.105 Uiso 0.189(11) 1 calc GR . P A 2
H2AB H 1.4140 0.4369 0.8860 0.105 Uiso 0.189(11) 1 calc GR . P A 2
H2AC H 1.5023 0.5042 0.8564 0.105 Uiso 0.189(11) 1 calc GR . P A 2
C1A C 1.419(4) 0.609(4) 0.825(3) 0.085(5) Uani 0.189(11) 1 d D . P A 2
H1AA H 1.4922 0.6347 0.8275 0.128 Uiso 0.189(11) 1 calc GR . P A 2
H1AB H 1.3934 0.6604 0.8371 0.128 Uiso 0.189(11) 1 calc GR . P A 2
H1AC H 1.3906 0.5669 0.7767 0.128 Uiso 0.189(11) 1 calc GR . P A 2

loop_
_atom_site_aniso_label
_atom_site_aniso_U_11
_atom_site_aniso_U_22
_atom_site_aniso_U_33
_atom_site_aniso_U_23
_atom_site_aniso_U_13
_atom_site_aniso_U_12
N1 0.035(5) 0.039(5) 0.020(4) 0.008(3) 0.004(4) 0.013(4)
N2 0.029(4) 0.045(5) 0.019(4) 0.011(3) -0.007(4) 0.004(4)
N3 0.020(4) 0.041(5) 0.020(4) 0.007(3) -0.006(3) 0.006(4)
N4 0.020(4) 0.035(5) 0.010(4) 0.004(3) -0.002(3) 0.000(3)
C4 0.041(7) 0.039(7) 0.061(7) 0.007(5) 0.016(5) 0.011(5)
C3 0.030(8) 0.062(11) 0.120(13) 0.001(9) 0.028(8) 0.009(7)
C2 0.039(8) 0.035(9) 0.124(13) 0.020(8) 0.034(8) 0.003(7)
C1 0.031(8) 0.112(14) 0.111(12) 0.041(10) 0.001(8) 0.020(9)
C5 0.031(6) 0.042(7) 0.045(6) 0.009(5) 0.016(5) 0.004(5)
C6 0.049(8) 0.077(9) 0.082(8) 0.056(7) 0.024(6) 0.026(7)
C7 0.043(7) 0.079(8) 0.065(7) 0.048(7) 0.018(5) 0.022(6)
C8 0.040(6) 0.032(6) 0.018(5) 0.002(4) -0.002(4) 0.017(5)
C9 0.029(6) 0.041(6) 0.044(6) 0.022(5) 0.002(4) 0.002(5)
C10 0.044(7) 0.048(7) 0.038(6) 0.004(5) -0.005(5) 0.019(6)
C11 0.034(6) 0.037(6) 0.021(5) 0.010(4) 0.004(5) 0.016(5)
C12 0.034(6) 0.028(6) 0.028(6) 0.007(4) 0.003(5) 0.010(5)
C13 0.031(6) 0.030(6) 0.019(5) 0.004(4) -0.008(4) 0.006(4)
C14 0.032(6) 0.028(6) 0.034(5) 0.009(4) -0.001(5) 0.018(5)
C15 0.038(6) 0.040(6) 0.017(5) 0.006(4) -0.006(4) 0.014(5)
C16 0.032(6) 0.030(6) 0.026(5) 0.006(4) -0.006(4) 0.005(5)
C17 0.029(6) 0.028(6) 0.022(5) 0.006(4) -0.001(4) 0.006(5)
C18 0.038(7) 0.068(8) 0.089(8) 0.054(7) -0.008(6) 0.001(6)
C19 0.038(7) 0.080(8) 0.064(7) 0.043(7) -0.016(5) 0.009(6)
C20 0.040(6) 0.037(6) 0.017(4) 0.007(4) 0.000(4) 0.012(5)
C21 0.036(7) 0.072(8) 0.044(6) 0.033(5) 0.011(5) 0.011(6)
C22 0.035(6) 0.069(7) 0.030(5) 0.023(5) 0.010(4) 0.026(6)
C23 0.034(6) 0.042(6) 0.044(6) 0.015(5) 0.000(4) 0.009(5)
C24 0.030(6) 0.057(7) 0.078(7) 0.033(6) 0.015(5) 0.011(5)
C25 0.041(7) 0.098(10) 0.097(9) 0.060(8) 0.012(6) 0.032(7)
C26 0.060(8) 0.098(10) 0.052(7) -0.006(7) -0.005(6) -0.021(7)
C27 0.035(6) 0.024(5) 0.025(5) 0.009(4) 0.002(5) 0.006(4)
C28 0.045(6) 0.034(6) 0.016(5) 0.012(4) 0.003(5) 0.014(5)
C29 0.034(6) 0.056(7) 0.020(5) 0.011(4) -0.011(4) 0.010(5)
C30 0.032(6) 0.066(7) 0.026(6) 0.021(5) 0.002(4) 0.018(5)
C31 0.036(6) 0.043(6) 0.015(5) 0.014(4) 0.008(4) 0.019(5)
C32 0.031(6) 0.044(6) 0.027(5) 0.022(4) 0.013(4) 0.011(5)
C33 0.033(6) 0.029(5) 0.022(5) 0.011(4) -0.001(4) 0.007(4)
C34 0.031(6) 0.065(7) 0.022(6) 0.011(5) 0.001(4) 0.011(5)
C35 0.027(6) 0.049(6) 0.024(5) 0.006(4) 0.003(4) 0.007(5)
C36 0.033(5) 0.028(5) 0.018(5) 0.011(4) 0.003(4) 0.006(4)
C37 0.038(6) 0.042(6) 0.023(6) 0.009(4) 0.003(5) 0.017(5)
C38 0.024(5) 0.038(6) 0.013(5) 0.006(4) 0.006(4) 0.008(4)
C39 0.037(6) 0.042(7) 0.092(8) 0.023(6) -0.011(5) 0.003(5)
C40 0.032(6) 0.069(8) 0.088(8) 0.032(6) -0.006(6) 0.006(6)
C41 0.034(6) 0.081(8) 0.066(7) 0.023(6) 0.021(5) 0.018(6)
C42 0.029(5) 0.042(7) 0.040(5) 0.020(5) 0.000(4) 0.013(5)
C43 0.018(5) 0.040(6) 0.031(5) 0.007(4) 0.002(4) 0.017(5)
C44 0.030(6) 0.051(7) 0.041(5) 0.025(5) 0.012(4) 0.018(5)
C45 0.036(6) 0.054(7) 0.037(5) 0.028(5) 0.008(4) 0.024(5)
C46 0.039(6) 0.027(6) 0.019(4) 0.009(4) 0.001(4) 0.010(5)
C47 0.042(6) 0.039(6) 0.039(5) 0.024(5) 0.010(4) 0.012(5)
C48 0.032(6) 0.035(6) 0.051(6) 0.029(5) 0.006(4) 0.007(5)
C49 0.032(6) 0.024(5) 0.020(5) 0.008(4) 0.007(4) 0.007(4)
C50 0.030(6) 0.043(6) 0.018(5) 0.015(4) 0.010(4) 0.008(5)
C51 0.034(6) 0.034(6) 0.014(5) 0.006(4) -0.007(4) 0.006(4)
C52 0.030(6) 0.026(5) 0.019(5) 0.009(4) 0.004(4) 0.005(4)
C53 0.029(6) 0.032(6) 0.013(5) 0.003(4) 0.000(4) 0.006(4)
C54 0.031(6) 0.028(6) 0.021(5) 0.006(4) 0.000(4) 0.012(4)
C55 0.031(6) 0.028(5) 0.015(4) 0.004(4) 0.005(4) 0.008(4)
C56 0.043(7) 0.042(6) 0.030(5) 0.020(4) 0.000(4) 0.015(5)
C57 0.030(6) 0.047(7) 0.039(5) 0.024(5) -0.001(4) 0.014(5)
C58 0.030(5) 0.021(5) 0.027(5) 0.004(4) -0.002(4) 0.010(4)
C59 0.024(6) 0.057(7) 0.051(6) 0.041(5) 0.014(4) 0.011(5)
C60 0.035(6) 0.067(7) 0.036(5) 0.031(5) 0.005(4) 0.023(5)
C61 0.016(5) 0.046(7) 0.046(6) 0.018(5) 0.000(4) 0.011(5)
C62 0.048(6) 0.050(7) 0.052(6) 0.015(5) 0.015(5) 0.025(5)
C63 0.038(6) 0.046(7) 0.061(6) 0.015(5) 0.007(5) 0.009(5)
C64 0.026(6) 0.087(9) 0.070(7) 0.046(6) 0.000(5) 0.009(6)
O1 0.058(7) 0.090(8) 0.44(2) 0.141(11) -0.059(9) 0.004(6)
O2 0.071(7) 0.088(7) 0.157(9) 0.070(6) -0.007(7) -0.007(6)
O3 0.075(7) 0.125(9) 0.172(9) 0.075(7) 0.051(7) 0.046(7)
O4 0.058(6) 0.100(7) 0.215(11) 0.109(7) 0.029(6) 0.032(5)
O5 0.053(5) 0.079(7) 0.148(8) 0.066(6) 0.028(5) 0.030(5)
O6 0.169(11) 0.094(9) 0.288(16) 0.095(10) 0.178(12) 0.072(8)
O7 0.219(15) 0.159(13) 0.170(12) -0.001(10) -0.109(11) 0.060(11)
O8 0.100(8) 0.075(8) 0.149(9) 0.040(6) -0.020(7) 0.020(6)
C65 0.118(14) 0.041(10) 0.124(13) 0.020(9) -0.044(11) 0.016(11)
C66 0.171(19) 0.088(14) 0.166(17) 0.057(13) 0.015(14) 0.045(14)
C67 0.21(2) 0.14(2) 0.174(19) 0.086(15) 0.079(16) 0.095(18)
C68 0.138(17) 0.099(16) 0.174(17) 0.015(14) -0.016(14) 0.054(15)
C69 0.080(13) 0.089(15) 0.31(3) 0.025(16) -0.083(16) 0.034(12)
C70 0.067(11) 0.041(10) 0.26(2) 0.041(11) -0.101(13) -0.008(9)
C71 0.067(11) 0.076(12) 0.232(19) 0.054(12) -0.022(11) 0.017(10)
C72 0.081(11) 0.079(11) 0.32(2) 0.095(14) -0.107(14) -0.016(9)
C73 0.122(15) 0.085(12) 0.174(17) 0.051(11) -0.004(14) 0.055(12)
C74 0.075(11) 0.066(10) 0.25(2) 0.075(12) -0.005(13) 0.018(9)
C75 0.048(10) 0.116(14) 0.216(18) 0.087(13) 0.009(11) 0.010(10)
C76 0.093(12) 0.107(13) 0.34(3) 0.170(16) 0.105(14) 0.051(10)
C77 0.070(9) 0.079(10) 0.069(9) 0.037(8) 0.024(7) 0.034(9)
C78 0.142(14) 0.129(16) 0.051(8) 0.020(9) 0.005(9) 0.074(13)
C79 0.25(2) 0.073(12) 0.128(14) 0.003(10) -0.055(15) 0.054(14)
C80 0.23(2) 0.118(16) 0.125(14) -0.015(12) -0.103(14) 0.079(16)
C81 0.124(12) 0.075(11) 0.077(9) 0.007(8) -0.002(9) 0.047(9)
C82 0.056(8) 0.094(11) 0.052(7) 0.021(7) 0.022(6) 0.043(8)
C83 0.144(13) 0.080(11) 0.090(9) 0.023(8) 0.011(9) 0.089(11)
C84 0.180(19) 0.078(12) 0.133(14) 0.029(11) 0.037(14) 0.056(13)
C85 0.21(2) 0.107(16) 0.184(19) 0.058(14) 0.103(18) -0.003(16)
C86 0.157(17) 0.131(16) 0.132(15) 0.059(13) 0.041(14) 0.074(14)
C87 0.26(3) 0.124(17) 0.26(3) 0.058(16) 0.05(2) 0.17(2)
C88 0.21(2) 0.091(14) 0.37(3) 0.128(18) 0.13(2) 0.111(16)
O1S 0.091(7) 0.274(14) 0.086(7) 0.043(8) 0.020(6) 0.097(9)
N1S 0.155(13) 0.240(17) 0.138(12) 0.060(12) -0.023(10) 0.141(12)
C1S 0.24(2) 0.37(3) 0.26(3) -0.06(2) -0.15(2) 0.21(2)
C2S 0.28(3) 0.105(17) 0.37(3) 0.123(19) 0.16(3) 0.055(17)
C3S 0.107(13) 0.29(2) 0.145(16) 0.021(16) 0.000(12) 0.130(14)
O2S 0.30(2) 0.41(3) 0.189(15) 0.154(16) 0.109(14) 0.242(19)
N2S 0.206(15) 0.190(16) 0.066(8) 0.025(10) 0.016(10) 0.139(13)
C4S 0.28(3) 0.24(2) 0.152(17) 0.069(17) 0.033(18) 0.20(2)
C5S 0.32(3) 0.134(18) 0.123(15) -0.054(14) -0.065(16) -0.080(18)
C6S 0.23(2) 0.26(2) 0.160(19) 0.104(19) 0.082(18) 0.131(18)
C3A 0.030(8) 0.062(11) 0.120(13) 0.001(9) 0.028(8) 0.009(7)
C2A 0.039(8) 0.035(9) 0.124(13) 0.020(8) 0.034(8) 0.003(7)
C1A 0.031(8) 0.112(14) 0.111(12) 0.041(10) 0.001(8) 0.020(9)

_geom_special_details            
;
 All esds (except the esd in the dihedral angle between two l.s. planes)
 are estimated using the full covariance matrix.  The cell esds are taken
 into account individually in the estimation of esds in distances, angles
 and torsion angles; correlations between esds in cell parameters are only
 used when they are defined by crystal symmetry.  An approximate (isotropic)
 treatment of cell esds is used for estimating esds involving l.s. planes.
;
loop_
_geom_bond_atom_site_label_1
_geom_bond_atom_site_label_2
_geom_bond_distance
_geom_bond_site_symmetry_2
_geom_bond_publ_flag
N1 C12 1.391(9) . ?
N1 C27 1.340(9) . ?
N2 C13 1.378(9) . ?
N2 C27 1.339(10) . ?
N3 C38 1.354(9) . ?
N3 C54 1.384(9) . ?
N4 C38 1.318(9) . ?
N4 C53 1.384(9) . ?
C4 C3 1.484(15) . ?
C4 C2 1.472(14) . ?
C4 C1 1.575(15) . ?
C4 C5 1.533(12) . ?
C4 C3A 1.49(2) . ?
C4 C2A 1.48(2) . ?
C4 C1A 1.60(2) . ?
C5 C6 1.384(12) . ?
C5 C10 1.381(12) . ?
C6 C7 1.389(12) . ?
C7 C8 1.372(12) . ?
C8 C9 1.378(11) . ?
C8 C11 1.477(11) . ?
C9 C10 1.384(11) . ?
C11 C12 1.402(10) . ?
C11 C16 1.379(11) . ?
C12 C13 1.402(11) . ?
C13 C14 1.410(11) . ?
C14 C15 1.393(10) . ?
C14 C17 1.479(11) . ?
C15 C16 1.400(11) . ?
C17 C18 1.384(11) . ?
C17 C22 1.374(11) . ?
C18 C19 1.380(12) . ?
C19 C20 1.365(12) . ?
C20 C21 1.372(11) . ?
C20 C23 1.532(12) . ?
C21 C22 1.381(11) . ?
C23 C24 1.520(12) . ?
C23 C25 1.510(12) . ?
C23 C26 1.532(12) . ?
C27 C28 1.482(10) . ?
C28 C29 1.400(11) . ?
C28 C37 1.360(11) . ?
C29 C30 1.373(10) . ?
C30 C31 1.414(10) . ?
C31 C32 1.399(10) . ?
C31 C36 1.420(10) . ?
C32 C33 1.380(10) . ?
C33 C34 1.404(11) . ?
C33 C38 1.474(10) . ?
C34 C35 1.360(10) . ?
C35 C36 1.417(10) . ?
C36 C37 1.398(10) . ?
C39 C42 1.515(12) . ?
C40 C42 1.535(11) . ?
C41 C42 1.521(11) . ?
C42 C43 1.530(11) . ?
C43 C44 1.382(10) . ?
C43 C48 1.388(11) . ?
C44 C45 1.383(11) . ?
C45 C46 1.386(11) . ?
C46 C47 1.387(11) . ?
C46 C49 1.480(11) . ?
C47 C48 1.386(11) . ?
C49 C50 1.378(10) . ?
C49 C54 1.393(10) . ?
C50 C51 1.397(10) . ?
C51 C52 1.397(10) . ?
C52 C53 1.408(10) . ?
C52 C55 1.485(11) . ?
C53 C54 1.399(10) . ?
C55 C56 1.362(10) . ?
C55 C60 1.385(11) . ?
C56 C57 1.383(11) . ?
C57 C58 1.389(11) . ?
C58 C59 1.385(10) . ?
C58 C61 1.527(11) . ?
C59 C60 1.379(11) . ?
C61 C62 1.529(11) . ?
C61 C63 1.526(12) . ?
C61 C64 1.546(11) . ?
O1 C70 1.41(2) . ?
O1 C71 1.303(15) . ?
O2 C72 1.368(14) . ?
O2 C73 1.278(17) . ?
O3 C74 1.330(16) . ?
O3 C75 1.232(14) . ?
O4 C76 1.424(13) . ?
O4 C77 1.351(13) . ?
O5 C82 1.364(13) . ?
O5 C83 1.420(12) . ?
O6 C84 1.335(17) . ?
O6 C85 1.103(17) . ?
O7 C86 1.366(18) . ?
O7 C87 1.250(19) . ?
O8 C65 1.349(18) . ?
O8 C88 1.438(19) . ?
C65 C66 1.40(2) . ?
C65 C70 1.369(19) . ?
C66 C67 1.39(2) . ?
C67 C68 1.33(2) . ?
C68 C69 1.41(2) . ?
C69 C70 1.39(2) . ?
C71 C72 1.321(19) . ?
C73 C74 1.378(18) . ?
C75 C76 1.327(17) . ?
C77 C78 1.328(17) . ?
C77 C82 1.414(15) . ?
C78 C79 1.333(19) . ?
C79 C80 1.421(19) . ?
C80 C81 1.371(18) . ?
C81 C82 1.350(15) . ?
C83 C84 1.428(17) . ?
C85 C86 1.41(2) . ?
C87 C88 1.32(2) . ?
O1S C3S 1.241(17) . ?
N1S C1S 1.359(19) . ?
N1S C2S 1.44(2) . ?
N1S C3S 1.29(2) . ?
O2S C6S 1.15(2) . ?
N2S C4S 1.49(2) . ?
N2S C5S 1.35(2) . ?
N2S C6S 1.25(3) . ?

loop_
_geom_angle_atom_site_label_1
_geom_angle_atom_site_label_2
_geom_angle_atom_site_label_3
_geom_angle
_geom_angle_site_symmetry_1
_geom_angle_site_symmetry_3
_geom_angle_publ_flag
C27 N1 C12 104.6(6) . . ?
C27 N2 C13 107.0(6) . . ?
C38 N3 C54 106.9(6) . . ?
C38 N4 C53 104.6(6) . . ?
C3 C4 C1 107.2(10) . . ?
C3 C4 C5 108.2(8) . . ?
C2 C4 C3 113.6(9) . . ?
C2 C4 C1 106.6(9) . . ?
C2 C4 C5 110.8(9) . . ?
C5 C4 C1 110.3(9) . . ?
C5 C4 C1A 111(2) . . ?
C3A C4 C5 109(2) . . ?
C3A C4 C1A 105.4(17) . . ?
C2A C4 C5 113(2) . . ?
C2A C4 C3A 113.2(18) . . ?
C2A C4 C1A 104.5(17) . . ?
C6 C5 C4 120.7(9) . . ?
C10 C5 C4 123.2(9) . . ?
C10 C5 C6 116.2(8) . . ?
C5 C6 C7 122.0(9) . . ?
C8 C7 C6 121.2(9) . . ?
C7 C8 C9 117.2(9) . . ?
C7 C8 C11 121.5(8) . . ?
C9 C8 C11 121.3(8) . . ?
C8 C9 C10 121.5(9) . . ?
C5 C10 C9 121.9(9) . . ?
C12 C11 C8 122.5(7) . . ?
C16 C11 C8 121.9(7) . . ?
C16 C11 C12 115.6(8) . . ?
N1 C12 C11 129.8(8) . . ?
N1 C12 C13 108.9(7) . . ?
C13 C12 C11 121.1(8) . . ?
N2 C13 C12 106.2(7) . . ?
N2 C13 C14 130.3(8) . . ?
C12 C13 C14 123.4(7) . . ?
C13 C14 C17 122.4(7) . . ?
C15 C14 C13 114.3(7) . . ?
C15 C14 C17 123.3(8) . . ?
C14 C15 C16 122.3(8) . . ?
C11 C16 C15 123.4(7) . . ?
C18 C17 C14 122.6(8) . . ?
C22 C17 C14 120.9(8) . . ?
C22 C17 C18 116.5(8) . . ?
C19 C18 C17 121.1(9) . . ?
C20 C19 C18 122.7(9) . . ?
C19 C20 C21 115.6(8) . . ?
C19 C20 C23 120.5(8) . . ?
C21 C20 C23 123.8(8) . . ?
C20 C21 C22 122.9(9) . . ?
C17 C22 C21 121.0(8) . . ?
C20 C23 C26 107.6(7) . . ?
C24 C23 C20 111.8(7) . . ?
C24 C23 C26 107.7(8) . . ?
C25 C23 C20 110.5(8) . . ?
C25 C23 C24 109.0(8) . . ?
C25 C23 C26 110.3(8) . . ?
N1 C27 C28 122.9(8) . . ?
N2 C27 N1 113.3(6) . . ?
N2 C27 C28 123.8(7) . . ?
C29 C28 C27 119.1(7) . . ?
C37 C28 C27 121.5(8) . . ?
C37 C28 C29 119.4(7) . . ?
C30 C29 C28 121.1(7) . . ?
C29 C30 C31 120.3(8) . . ?
C30 C31 C36 118.2(6) . . ?
C32 C31 C30 122.5(7) . . ?
C32 C31 C36 119.3(7) . . ?
C33 C32 C31 121.3(7) . . ?
C32 C33 C34 119.2(7) . . ?
C32 C33 C38 121.7(7) . . ?
C34 C33 C38 119.0(7) . . ?
C35 C34 C33 120.8(7) . . ?
C34 C35 C36 121.2(8) . . ?
C35 C36 C31 118.2(6) . . ?
C37 C36 C31 119.5(7) . . ?
C37 C36 C35 122.3(8) . . ?
C28 C37 C36 121.5(8) . . ?
N3 C38 C33 123.5(7) . . ?
N4 C38 N3 113.4(6) . . ?
N4 C38 C33 123.1(7) . . ?
C39 C42 C40 108.1(7) . . ?
C39 C42 C41 110.3(8) . . ?
C39 C42 C43 111.2(7) . . ?
C41 C42 C40 107.6(8) . . ?
C41 C42 C43 108.3(7) . . ?
C43 C42 C40 111.2(7) . . ?
C44 C43 C42 119.9(8) . . ?
C44 C43 C48 116.2(8) . . ?
C48 C43 C42 123.8(7) . . ?
C43 C44 C45 122.2(8) . . ?
C44 C45 C46 121.4(8) . . ?
C45 C46 C47 116.9(8) . . ?
C45 C46 C49 121.1(8) . . ?
C47 C46 C49 122.0(8) . . ?
C48 C47 C46 121.2(8) . . ?
C47 C48 C43 122.1(8) . . ?
C50 C49 C46 121.8(7) . . ?
C50 C49 C54 115.5(7) . . ?
C54 C49 C46 122.6(7) . . ?
C49 C50 C51 122.5(7) . . ?
C52 C51 C50 122.5(7) . . ?
C51 C52 C53 115.2(7) . . ?
C51 C52 C55 121.2(7) . . ?
C53 C52 C55 123.6(7) . . ?
N4 C53 C52 128.3(7) . . ?
N4 C53 C54 110.2(6) . . ?
C54 C53 C52 121.4(7) . . ?
N3 C54 C49 132.1(8) . . ?
N3 C54 C53 104.9(7) . . ?
C49 C54 C53 122.8(7) . . ?
C56 C55 C52 123.4(8) . . ?
C56 C55 C60 116.3(8) . . ?
C60 C55 C52 120.3(7) . . ?
C55 C56 C57 121.7(8) . . ?
C56 C57 C58 122.5(8) . . ?
C57 C58 C61 123.3(7) . . ?
C59 C58 C57 115.6(7) . . ?
C59 C58 C61 121.1(8) . . ?
C60 C59 C58 121.4(8) . . ?
C59 C60 C55 122.5(8) . . ?
C58 C61 C62 107.7(7) . . ?
C58 C61 C64 110.7(7) . . ?
C62 C61 C64 109.2(7) . . ?
C63 C61 C58 110.8(7) . . ?
C63 C61 C62 110.5(7) . . ?
C63 C61 C64 108.0(7) . . ?
C71 O1 C70 122.2(13) . . ?
C73 O2 C72 116.8(15) . . ?
C75 O3 C74 134.2(15) . . ?
C77 O4 C76 118.3(12) . . ?
C82 O5 C83 117.9(10) . . ?
C85 O6 C84 132.9(19) . . ?
C87 O7 C86 123.1(19) . . ?
C65 O8 C88 121.3(14) . . ?
O8 C65 C66 121.3(16) . . ?
O8 C65 C70 122.6(19) . . ?
C70 C65 C66 116(2) . . ?
C67 C66 C65 120.2(19) . . ?
C68 C67 C66 125(2) . . ?
C67 C68 C69 115(2) . . ?
C70 C69 C68 121.3(17) . . ?
C65 C70 O1 112(2) . . ?
C65 C70 C69 122.3(19) . . ?
C69 C70 O1 126.2(16) . . ?
O1 C71 C72 119.0(14) . . ?
C71 C72 O2 119.6(16) . . ?
O2 C73 C74 123.6(17) . . ?
O3 C74 C73 119.6(17) . . ?
O3 C75 C76 132.9(17) . . ?
C75 C76 O4 117.0(12) . . ?
O4 C77 C82 115.0(12) . . ?
C78 C77 O4 126.7(13) . . ?
C78 C77 C82 118.2(13) . . ?
C77 C78 C79 125.7(16) . . ?
C78 C79 C80 116.5(16) . . ?
C81 C80 C79 119.2(15) . . ?
C82 C81 C80 121.8(14) . . ?
O5 C82 C77 116.3(11) . . ?
C81 C82 O5 125.1(13) . . ?
C81 C82 C77 118.5(13) . . ?
O5 C83 C84 107.8(11) . . ?
O6 C84 C83 114.8(14) . . ?
O6 C85 C86 130(2) . . ?
O7 C86 C85 113.0(17) . . ?
O7 C87 C88 125(2) . . ?
C87 C88 O8 116.1(18) . . ?
C1S N1S C2S 111(2) . . ?
C3S N1S C1S 127(2) . . ?
C3S N1S C2S 121.9(19) . . ?
O1S C3S N1S 135(2) . . ?
C5S N2S C4S 117.2(16) . . ?
C6S N2S C4S 113(2) . . ?
C6S N2S C5S 129(2) . . ?
O2S C6S N2S 126(3) . . ?

_iucr_refine_instructions_details 
;
TITL mo_KZ022_0m in P-1
CELL 0.71073 14.322 15.9818 20.0611 107.7027 90.1059 110.2375
ZERR 2 0.0013 0.0016 0.0016 0.004 0.004 0.0041
LATT 1
SFAC C H N O
UNIT 188 220 12 20
SIMU C4S N2S C6S O2S C5S
SIMU O1S C3S N1S C2S C1S
ISOR O2S C6S N2S C5S C4S
ISOR O1S C3S N1S C2S C1S
EADP C3 C3A
EADP C1 C1A
EADP C2 C2A
 
L.S. 100
PLAN  20
TEMP -99.95
BOND
fmap 2
acta
OMIT -3 50
OMIT -5 1 5
REM <olex2.extras>
REM <HklSrc "%.\\mo_KZ022_0m.hkl">
REM </olex2.extras>
 
WGHT    0.069400   20.541401
FVAR       0.07598   0.81064
N1    3    0.909330    0.362938    0.739361    11.00000    0.03483    0.03889 =
         0.01971    0.00769    0.00400    0.01311
N2    3    0.742782    0.304173    0.737608    11.00000    0.02887    0.04490 =
         0.01933    0.01149   -0.00714    0.00414
AFIX  43
H2    2    0.678731    0.279074    0.721246    11.00000   -1.20000
AFIX   0
N3    3    0.755000    0.190903    0.248206    11.00000    0.02029    0.04122 =
         0.02038    0.00663   -0.00557    0.00612
AFIX  43
H3    2    0.819011    0.212939    0.264214    11.00000   -1.20000
AFIX   0
N4    3    0.588806    0.139177    0.248241    11.00000    0.01951    0.03505 =
         0.01040    0.00402   -0.00214    0.00038
SAME 0.02 0.02 C4 C3A C2A C1A
C4    1    1.387194    0.550428    0.878640    11.00000    0.04141    0.03896 =
         0.06089    0.00747    0.01647    0.01109
PART 1
C3    1    1.412395    0.496826    0.811303    21.00000    0.03045    0.06202 =
         0.11989    0.00119    0.02756    0.00865
AFIX 137
H3A   2    1.376076    0.501030    0.771730    21.00000   -1.50000
H3B   2    1.393075    0.430595    0.808422    21.00000   -1.50000
H3C   2    1.484680    0.523443    0.809275    21.00000   -1.50000
AFIX   0
C2    1    1.424824    0.652970    0.892117    21.00000    0.03853    0.03493 =
         0.12433    0.02043    0.03358    0.00313
AFIX 137
H2A   2    1.498049    0.676739    0.894217    21.00000   -1.50000
H2B   2    1.405464    0.684007    0.937076    21.00000   -1.50000
H2C   2    1.396004    0.666410    0.854027    21.00000   -1.50000
AFIX   0
C1    1    1.439982    0.534010    0.939892    21.00000    0.03136    0.11184 =
         0.11113    0.04131    0.00118    0.01971
AFIX 137
H1A   2    1.425356    0.466388    0.929266    21.00000   -1.50000
H1B   2    1.414860    0.558156    0.984306    21.00000   -1.50000
H1C   2    1.512580    0.567270    0.944218    21.00000   -1.50000
AFIX   0
PART 0
C5    1    1.273049    0.511522    0.877999    11.00000    0.03061    0.04186 =
         0.04529    0.00937    0.01586    0.00376
C6    1    1.211552    0.530416    0.835919    11.00000    0.04948    0.07685 =
         0.08211    0.05615    0.02388    0.02583
AFIX  43
H6    2    1.241179    0.568763    0.807886    11.00000   -1.20000
AFIX   0
C7    1    1.107832    0.495029    0.833415    11.00000    0.04321    0.07920 =
         0.06542    0.04788    0.01778    0.02217
AFIX  43
H7    2    1.068289    0.509580    0.803769    11.00000   -1.20000
AFIX   0
C8    1    1.061486    0.439462    0.872971    11.00000    0.04040    0.03215 =
         0.01843    0.00210   -0.00226    0.01673
C9    1    1.122002    0.419385    0.914490    11.00000    0.02914    0.04087 =
         0.04384    0.02163    0.00182    0.00175
AFIX  43
H9    2    1.092076    0.379912    0.941688    11.00000   -1.20000
AFIX   0
C10   1    1.225394    0.455428    0.917464    11.00000    0.04391    0.04798 =
         0.03787    0.00353   -0.00479    0.01934
AFIX  43
H10   2    1.264664    0.441165    0.947506    11.00000   -1.20000
AFIX   0
C11   1    0.951261    0.401204    0.870315    11.00000    0.03446    0.03657 =
         0.02149    0.01041    0.00425    0.01638
C12   1    0.886952    0.370185    0.807878    11.00000    0.03440    0.02845 =
         0.02798    0.00678    0.00291    0.00983
C13   1    0.782658    0.332486    0.806917    11.00000    0.03056    0.03037 =
         0.01936    0.00356   -0.00788    0.00599
C14   1    0.735156    0.322936    0.867117    11.00000    0.03171    0.02824 =
         0.03354    0.00940   -0.00112    0.01754
C15   1    0.800829    0.354012    0.928310    11.00000    0.03792    0.03997 =
         0.01743    0.00577   -0.00607    0.01428
AFIX  43
H15   2    0.774053    0.348897    0.970808    11.00000   -1.20000
AFIX   0
C16   1    0.904934    0.392523    0.929335    11.00000    0.03155    0.03011 =
         0.02590    0.00629   -0.00624    0.00458
AFIX  43
H16   2    0.945755    0.413767    0.972941    11.00000   -1.20000
AFIX   0
C17   1    0.625115    0.279419    0.864182    11.00000    0.02917    0.02807 =
         0.02237    0.00618   -0.00050    0.00635
C18   1    0.559086    0.295661    0.823708    11.00000    0.03840    0.06818 =
         0.08941    0.05445   -0.00818    0.00143
AFIX  43
H18   2    0.584477    0.340229    0.799669    11.00000   -1.20000
AFIX   0
C19   1    0.457026    0.248209    0.817697    11.00000    0.03849    0.08012 =
         0.06420    0.04293   -0.01559    0.00876
AFIX  43
H19   2    0.414256    0.259644    0.788129    11.00000   -1.20000
AFIX   0
C20   1    0.414966    0.185523    0.852469    11.00000    0.04002    0.03721 =
         0.01697    0.00748    0.00036    0.01211
C21   1    0.480843    0.173091    0.894850    11.00000    0.03551    0.07182 =
         0.04421    0.03334    0.01059    0.01142
AFIX  43
H21   2    0.454816    0.130905    0.920720    11.00000   -1.20000
AFIX   0
C22   1    0.583338    0.219228    0.901542    11.00000    0.03471    0.06896 =
         0.02998    0.02317    0.00979    0.02592
AFIX  43
H22   2    0.625591    0.209192    0.932444    11.00000   -1.20000
AFIX   0
C23   1    0.301510    0.131278    0.841191    11.00000    0.03420    0.04200 =
         0.04432    0.01469    0.00010    0.00945
C24   1    0.267797    0.083494    0.896511    11.00000    0.03028    0.05658 =
         0.07842    0.03302    0.01462    0.01105
AFIX  33
H24A  2    0.303591    0.040882    0.895528    11.00000   -1.50000
H24B  2    0.282538    0.131417    0.943228    11.00000   -1.50000
H24C  2    0.195523    0.047373    0.886444    11.00000   -1.50000
AFIX   0
C25   1    0.245877    0.196727    0.843201    11.00000    0.04117    0.09811 =
         0.09669    0.05999    0.01204    0.03175
AFIX  33
H25A  2    0.267230    0.227824    0.807649    11.00000   -1.50000
H25B  2    0.173647    0.160388    0.833237    11.00000   -1.50000
H25C  2    0.260662    0.244432    0.890021    11.00000   -1.50000
AFIX   0
C26   1    0.276401    0.053993    0.769173    11.00000    0.06036    0.09808 =
         0.05181   -0.00583   -0.00540   -0.02110
AFIX  33
H26A  2    0.312910    0.012043    0.768538    11.00000   -1.50000
H26B  2    0.204171    0.017578    0.760658    11.00000   -1.50000
H26C  2    0.296062    0.082928    0.732261    11.00000   -1.50000
AFIX   0
C27   1    0.819975    0.322098    0.699904    11.00000    0.03495    0.02362 =
         0.02466    0.00855    0.00161    0.00557
C28   1    0.808731    0.297537    0.622164    11.00000    0.04549    0.03432 =
         0.01560    0.01228    0.00302    0.01363
C29   1    0.893852    0.304395    0.586808    11.00000    0.03395    0.05601 =
         0.01960    0.01102   -0.01112    0.01038
AFIX  43
H29   2    0.957724    0.326409    0.613159    11.00000   -1.20000
AFIX   0
C30   1    0.886541    0.279836    0.514690    11.00000    0.03174    0.06612 =
         0.02604    0.02063    0.00196    0.01835
AFIX  43
H30   2    0.945028    0.283978    0.491591    11.00000   -1.20000
AFIX   0
C31   1    0.792385    0.248402    0.474616    11.00000    0.03590    0.04252 =
         0.01546    0.01442    0.00838    0.01889
C32   1    0.781119    0.223557    0.401089    11.00000    0.03116    0.04382 =
         0.02670    0.02212    0.01256    0.01130
AFIX  43
H32   2    0.838226    0.226062    0.376609    11.00000   -1.20000
AFIX   0
C33   1    0.688651    0.195485    0.363448    11.00000    0.03282    0.02876 =
         0.02215    0.01113   -0.00051    0.00719
C34   1    0.604356    0.191756    0.399753    11.00000    0.03138    0.06467 =
         0.02194    0.01052    0.00145    0.01077
AFIX  43
H34   2    0.540753    0.173719    0.374194    11.00000   -1.20000
AFIX   0
C35   1    0.612665    0.213649    0.471051    11.00000    0.02715    0.04866 =
         0.02404    0.00625    0.00310    0.00692
AFIX  43
H35   2    0.554406    0.209193    0.494461    11.00000   -1.20000
AFIX   0
C36   1    0.706705    0.242999    0.511050    11.00000    0.03283    0.02771 =
         0.01764    0.01106    0.00306    0.00595
C37   1    0.717391    0.266555    0.584405    11.00000    0.03835    0.04228 =
         0.02332    0.00933    0.00331    0.01694
AFIX  43
H37   2    0.659567    0.260802    0.608439    11.00000   -1.20000
AFIX   0
C38   1    0.676833    0.173779    0.286359    11.00000    0.02438    0.03775 =
         0.01336    0.00584    0.00585    0.00769
C39   1    1.229851    0.442308    0.132020    11.00000    0.03739    0.04173 =
         0.09156    0.02331   -0.01141    0.00300
AFIX  33
H39A  2    1.217093    0.470739    0.180060    11.00000   -1.50000
H39B  2    1.302002    0.466397    0.128790    11.00000   -1.50000
H39C  2    1.194573    0.458468    0.098780    11.00000   -1.50000
AFIX   0
C40   1    1.252659    0.313241    0.164964    11.00000    0.03221    0.06938 =
         0.08805    0.03165   -0.00568    0.00557
AFIX  33
H40A  2    1.229726    0.244754    0.154321    11.00000   -1.50000
H40B  2    1.324042    0.337737    0.159467    11.00000   -1.50000
H40C  2    1.242563    0.342594    0.213551    11.00000   -1.50000
AFIX   0
C41   1    1.211684    0.290574    0.039676    11.00000    0.03401    0.08146 =
         0.06626    0.02336    0.02055    0.01813
AFIX  33
H41A  2    1.187241    0.221991    0.028809    11.00000   -1.50000
H41B  2    1.176344    0.306217    0.006122    11.00000   -1.50000
H41C  2    1.283772    0.314146    0.036133    11.00000   -1.50000
AFIX   0
C42   1    1.192581    0.336167    0.114138    11.00000    0.02885    0.04202 =
         0.03976    0.01982   -0.00005    0.01256
C43   1    1.080065    0.295596    0.118836    11.00000    0.01818    0.04003 =
         0.03111    0.00688    0.00203    0.01659
C44   1    1.014955    0.323059    0.087369    11.00000    0.02973    0.05129 =
         0.04082    0.02494    0.01191    0.01798
AFIX  43
H44   2    1.041695    0.370092    0.065637    11.00000   -1.20000
AFIX   0
C45   1    0.912146    0.284353    0.086458    11.00000    0.03610    0.05380 =
         0.03722    0.02797    0.00805    0.02373
AFIX  43
H45   2    0.870139    0.304187    0.063132    11.00000   -1.20000
AFIX   0
C46   1    0.869146    0.217219    0.118878    11.00000    0.03862    0.02735 =
         0.01888    0.00906    0.00125    0.00959
C47   1    0.933849    0.189474    0.150938    11.00000    0.04155    0.03891 =
         0.03904    0.02428    0.00972    0.01184
AFIX  43
H47   2    0.907157    0.142793    0.172991    11.00000   -1.20000
AFIX   0
C48   1    1.036686    0.228598    0.151385    11.00000    0.03177    0.03452 =
         0.05139    0.02906    0.00594    0.00678
AFIX  43
H48   2    1.078846    0.208922    0.174722    11.00000   -1.20000
AFIX   0
C49   1    0.759227    0.177523    0.118955    11.00000    0.03173    0.02445 =
         0.01960    0.00843    0.00679    0.00685
C50   1    0.693748    0.148355    0.058955    11.00000    0.02959    0.04254 =
         0.01783    0.01521    0.01030    0.00754
AFIX  43
H50   2    0.720327    0.151519    0.016055    11.00000   -1.20000
AFIX   0
C51   1    0.589762    0.114299    0.058752    11.00000    0.03394    0.03360 =
         0.01378    0.00553   -0.00692    0.00632
AFIX  43
H51   2    0.548346    0.097167    0.016090    11.00000   -1.20000
AFIX   0
C52   1    0.544415    0.104498    0.118930    11.00000    0.03025    0.02632 =
         0.01877    0.00878    0.00363    0.00508
C53   1    0.611080    0.133709    0.180305    11.00000    0.02904    0.03152 =
         0.01283    0.00301    0.00012    0.00617
C54   1    0.714963    0.167112    0.179182    11.00000    0.03141    0.02797 =
         0.02056    0.00608   -0.00020    0.01199
C55   1    0.433631    0.066135    0.116707    11.00000    0.03054    0.02773 =
         0.01541    0.00394    0.00493    0.00807
C56   1    0.370740    0.087999    0.079747    11.00000    0.04309    0.04206 =
         0.03048    0.02038   -0.00030    0.01506
AFIX  43
H56   2    0.398313    0.130723    0.054525    11.00000   -1.20000
AFIX   0
C57   1    0.267796    0.049598    0.078002    11.00000    0.02963    0.04738 =
         0.03941    0.02405   -0.00130    0.01388
AFIX  43
H57   2    0.226876    0.066870    0.051494    11.00000   -1.20000
AFIX   0
C58   1    0.221961   -0.013248    0.113521    11.00000    0.03014    0.02100 =
         0.02718    0.00392   -0.00201    0.00958
C59   1    0.286114   -0.036511    0.150025    11.00000    0.02413    0.05748 =
         0.05092    0.04118    0.01398    0.01091
AFIX  43
H59   2    0.258898   -0.080489    0.174304    11.00000   -1.20000
AFIX   0
C60   1    0.388705    0.002860    0.151853    11.00000    0.03514    0.06667 =
         0.03597    0.03058    0.00504    0.02329
AFIX  43
H60   2    0.430152   -0.014067    0.178229    11.00000   -1.20000
AFIX   0
C61   1    0.108748   -0.052895    0.114998    11.00000    0.01635    0.04607 =
         0.04590    0.01754   -0.00028    0.01132
C62   1    0.085079    0.005603    0.183947    11.00000    0.04808    0.04969 =
         0.05239    0.01541    0.01495    0.02503
AFIX  33
H62A  2    0.108374    0.071880    0.186314    11.00000   -1.50000
H62B  2    0.012545   -0.017539    0.185858    11.00000   -1.50000
H62C  2    0.119145   -0.000030    0.223870    11.00000   -1.50000
AFIX   0
C63   1    0.073140   -0.156495    0.110083    11.00000    0.03813    0.04586 =
         0.06053    0.01510    0.00736    0.00856
AFIX  33
H63A  2    0.000436   -0.180476    0.111119    11.00000   -1.50000
H63B  2    0.089574   -0.192889    0.065931    11.00000   -1.50000
H63C  2    0.106537   -0.162667    0.150041    11.00000   -1.50000
AFIX   0
C64   1    0.052700   -0.045658    0.052275    11.00000    0.02611    0.08686 =
         0.07028    0.04592   -0.00038    0.00944
AFIX  33
H64A  2    0.074414    0.020436    0.054330    11.00000   -1.50000
H64B  2    0.067795   -0.082944    0.007940    11.00000   -1.50000
H64C  2   -0.019639   -0.069879    0.054794    11.00000   -1.50000
AFIX   0
 
O1    4    1.121103    0.349398    0.658236    11.00000    0.05827    0.09025 =
         0.43538    0.14090   -0.05890    0.00360
O2    4    0.986809    0.166162    0.651936    11.00000    0.07098    0.08756 =
         0.15660    0.06969   -0.00655   -0.00678
O3    4    0.733701    0.094366    0.674091    11.00000    0.07469    0.12550 =
         0.17229    0.07484    0.05112    0.04636
O4    4    0.546669    0.143400    0.668922    11.00000    0.05812    0.09982 =
         0.21464    0.10912    0.02912    0.03201
O5    4    0.516630    0.289118    0.656548    11.00000    0.05254    0.07903 =
         0.14801    0.06630    0.02815    0.02984
O6    4    0.679066    0.461344    0.652395    11.00000    0.16885    0.09441 =
         0.28752    0.09527    0.17779    0.07214
O7    4    0.892542    0.588568    0.658469    11.00000    0.21938    0.15901 =
         0.17038   -0.00097   -0.10875    0.06007
O8    4    1.084082    0.500805    0.664755    11.00000    0.09991    0.07468 =
         0.14904    0.03954   -0.01967    0.02022
C65   1    1.161889    0.486737    0.631608    11.00000    0.11822    0.04109 =
         0.12359    0.02039   -0.04416    0.01610
C66   1    1.224743    0.552985    0.603338    11.00000    0.17053    0.08814 =
         0.16618    0.05718    0.01492    0.04522
AFIX  43
H66   2    1.212726    0.609020    0.607152    11.00000   -1.20000
AFIX   0
C67   1    1.304893    0.536915    0.569617    11.00000    0.21359    0.14224 =
         0.17422    0.08606    0.07920    0.09505
AFIX  43
H67   2    1.344073    0.582237    0.549393    11.00000   -1.20000
AFIX   0
C68   1    1.330446    0.463012    0.563703    11.00000    0.13813    0.09922 =
         0.17370    0.01513   -0.01617    0.05415
AFIX  43
H68   2    1.386629    0.455240    0.541235    11.00000   -1.20000
AFIX   0
C69   1    1.268385    0.396652    0.593107    11.00000    0.07974    0.08865 =
         0.30890    0.02495   -0.08321    0.03442
AFIX  43
H69   2    1.282479    0.341839    0.590161    11.00000   -1.20000
AFIX   0
C70   1    1.186985    0.409929    0.626316    11.00000    0.06741    0.04068 =
         0.25596    0.04055   -0.10093   -0.00826
C71   1    1.143657    0.285838    0.675558    11.00000    0.06721    0.07568 =
         0.23241    0.05402   -0.02196    0.01670
AFIX  23
H71A  2    1.199858    0.319336    0.714098    11.00000   -1.20000
H71B  2    1.169170    0.251224    0.634566    11.00000   -1.20000
AFIX   0
C72   1    1.073518    0.222666    0.695912    11.00000    0.08069    0.07883 =
         0.31751    0.09477   -0.10722   -0.01570
AFIX  23
H72A  2    1.054733    0.256771    0.740661    11.00000   -1.20000
H72B  2    1.104357    0.180940    0.706837    11.00000   -1.20000
AFIX   0
C73   1    0.908006    0.137271    0.681001    11.00000    0.12153    0.08479 =
         0.17431    0.05051   -0.00422    0.05537
AFIX  23
H73A  2    0.902756    0.193944    0.716032    11.00000   -1.20000
H73B  2    0.921483    0.099369    0.708087    11.00000   -1.20000
AFIX   0
C74   1    0.813993    0.085497    0.644112    11.00000    0.07489    0.06636 =
         0.24663    0.07491   -0.00524    0.01825
AFIX  23
H74A  2    0.813199    0.101020    0.600002    11.00000   -1.20000
H74B  2    0.805594    0.018110    0.630406    11.00000   -1.20000
AFIX   0
C75   1    0.642987    0.048764    0.659995    11.00000    0.04836    0.11603 =
         0.21585    0.08721    0.00894    0.01008
AFIX  23
H75A  2    0.634953   -0.011043    0.668555    11.00000   -1.20000
H75B  2    0.630792    0.032157    0.608201    11.00000   -1.20000
AFIX   0
C76   1    0.563181    0.067240    0.683056    11.00000    0.09290    0.10659 =
         0.33841    0.16988    0.10539    0.05147
AFIX  23
H76A  2    0.568655    0.080427    0.734718    11.00000   -1.20000
H76B  2    0.503146    0.009587    0.662082    11.00000   -1.20000
AFIX   0
C77   1    0.466322    0.123536    0.623434    11.00000    0.06980    0.07938 =
         0.06909    0.03661    0.02385    0.03429
C78   1    0.401081    0.038500    0.587436    11.00000    0.14168    0.12889 =
         0.05103    0.02048    0.00491    0.07387
AFIX  43
H78   2    0.413859   -0.014217    0.591802    11.00000   -1.20000
AFIX   0
C79   1    0.319215    0.020693    0.545704    11.00000    0.24571    0.07254 =
         0.12784    0.00333   -0.05549    0.05410
AFIX  43
H79   2    0.274210   -0.041864    0.522380    11.00000   -1.20000
AFIX   0
C80   1    0.302752    0.100144    0.537913    11.00000    0.23392    0.11844 =
         0.12520   -0.01523   -0.10309    0.07893
AFIX  43
H80   2    0.246671    0.091839    0.507838    11.00000   -1.20000
AFIX   0
C81   1    0.368791    0.188928    0.574329    11.00000    0.12365    0.07523 =
         0.07695    0.00743   -0.00209    0.04689
AFIX  43
H81   2    0.357746    0.241946    0.568977    11.00000   -1.20000
AFIX   0
C82   1    0.449062    0.203097    0.617573    11.00000    0.05597    0.09441 =
         0.05182    0.02114    0.02157    0.04257
C83   1    0.510158    0.370097    0.644482    11.00000    0.14359    0.08016 =
         0.08955    0.02258    0.01126    0.08863
AFIX  23
H83A  2    0.447703    0.379014    0.660053    11.00000   -1.20000
H83B  2    0.509469    0.362507    0.593612    11.00000   -1.20000
AFIX   0
C84   1    0.595410    0.449617    0.683646    11.00000    0.18040    0.07783 =
         0.13295    0.02931    0.03680    0.05582
AFIX  23
H84A  2    0.579142    0.507155    0.692586    11.00000   -1.20000
H84B  2    0.608469    0.443021    0.729913    11.00000   -1.20000
AFIX   0
C85   1    0.721157    0.513064    0.627046    11.00000    0.21371    0.10706 =
         0.18386    0.05848    0.10324   -0.00323
AFIX  23
H85A  2    0.723717    0.574779    0.659335    11.00000   -1.20000
H85B  2    0.676317    0.499676    0.584451    11.00000   -1.20000
AFIX   0
C86   1    0.817611    0.530535    0.605000    11.00000    0.15656    0.13105 =
         0.13172    0.05851    0.04142    0.07395
AFIX  23
H86A  2    0.827250    0.469771    0.584768    11.00000   -1.20000
H86B  2    0.822194    0.559475    0.567356    11.00000   -1.20000
AFIX   0
C87   1    0.956546    0.562804    0.679961    11.00000    0.26265    0.12401 =
         0.26090    0.05781    0.05272    0.17125
AFIX  23
H87A  2    0.920395    0.497354    0.679369    11.00000   -1.20000
H87B  2    0.977816    0.601780    0.730131    11.00000   -1.20000
AFIX   0
C88   1    1.039491    0.562997    0.651363    11.00000    0.21394    0.09055 =
         0.37306    0.12767    0.13293    0.11066
AFIX  23
H88A  2    1.089584    0.628069    0.668669    11.00000   -1.20000
H88B  2    1.024695    0.546000    0.599723    11.00000   -1.20000
AFIX   0
 
O1S   4    0.943760    0.170032    0.302489    11.00000    0.09121    0.27375 =
         0.08602    0.04298    0.01993    0.09718
N1S   3    1.030204    0.146451    0.390216    11.00000    0.15470    0.23981 =
         0.13772    0.05954   -0.02292    0.14096
C1S   1    1.110329    0.181683    0.440292    11.00000    0.24447    0.37011 =
         0.25587   -0.06384   -0.14785    0.20613
AFIX  33
H1SA  2    1.100949    0.140247    0.469047    11.00000   -1.50000
H1SB  2    1.171430    0.185345    0.417509    11.00000   -1.50000
H1SC  2    1.116374    0.244857    0.470422    11.00000   -1.50000
AFIX   0
C2S   1    0.955007    0.064089    0.398399    11.00000    0.27769    0.10453 =
         0.37119    0.12316    0.15797    0.05547
AFIX  33
H2SA  2    0.979509    0.048224    0.436804    11.00000   -1.50000
H2SB  2    0.893640    0.076836    0.409477    11.00000   -1.50000
H2SC  2    0.940660    0.011116    0.354487    11.00000   -1.50000
AFIX   0
C3S   1    1.016447    0.182128    0.342905    11.00000    0.10651    0.29075 =
         0.14531    0.02096   -0.00001    0.13046
AFIX  43
H3S   2    1.076216    0.228713    0.337863    11.00000   -1.20000
AFIX   0
 
O2S   4    0.381761    0.286631    0.441886    11.00000    0.30283    0.40628 =
         0.18935    0.15433    0.10862    0.24173
N2S   3    0.396258    0.262283    0.332226    11.00000    0.20564    0.18972 =
         0.06561    0.02544    0.01595    0.13907
C4S   1    0.466417    0.306276    0.287541    11.00000    0.27857    0.24418 =
         0.15156    0.06946    0.03279    0.20166
AFIX  33
H4SA  2    0.447289    0.265777    0.238202    11.00000   -1.50000
H4SB  2    0.463458    0.368118    0.292172    11.00000   -1.50000
H4SC  2    0.534801    0.313963    0.302763    11.00000   -1.50000
AFIX   0
C5S   1    0.331125    0.172880    0.301310    11.00000    0.31615    0.13442 =
         0.12286   -0.05424   -0.06519   -0.07984
AFIX  33
H5SA  2    0.332330    0.155083    0.250152    11.00000   -1.50000
H5SB  2    0.350551    0.129907    0.319234    11.00000   -1.50000
H5SC  2    0.263352    0.168941    0.312166    11.00000   -1.50000
AFIX   0
C6S   1    0.416681    0.310598    0.395858    11.00000    0.22661    0.25503 =
         0.15977    0.10439    0.08157    0.13083
AFIX  43
H6S   2    0.465266    0.372613    0.407515    11.00000   -1.20000
AFIX   0
PART 2
C3A   1    1.434008    0.619211    0.949316   -21.00000    0.03045    0.06202 =
         0.11989    0.00119    0.02756    0.00865
AFIX 137
H3AA  2    1.457660    0.588058    0.977182   -21.00000   -1.50000
H3AB  2    1.384448    0.643180    0.973372   -21.00000   -1.50000
H3AC  2    1.490799    0.671771    0.944017   -21.00000   -1.50000
AFIX   0
C2A   1    1.429460    0.475540    0.854913   -21.00000    0.03853    0.03493 =
         0.12433    0.02043    0.03358    0.00313
AFIX 137
H2AA  2    1.400141    0.435809    0.806543   -21.00000   -1.50000
H2AB  2    1.413965    0.436877    0.886013   -21.00000   -1.50000
H2AC  2    1.502318    0.504241    0.856437   -21.00000   -1.50000
AFIX   0
C1A   1    1.418926    0.608796    0.824753   -21.00000    0.03136    0.11184 =
         0.11113    0.04131    0.00118    0.01971
AFIX 137
H1AA  2    1.492170    0.634718    0.827471   -21.00000   -1.50000
H1AB  2    1.393432    0.660440    0.837137   -21.00000   -1.50000
H1AC  2    1.390584    0.566930    0.776691   -21.00000   -1.50000
AFIX   0
HKLF 4
 
REM  mo_KZ022_0m in P-1
REM R1 =  0.1040 for    4295 Fo > 4sig(Fo)  and  0.2001 for all    8510 data
REM   1007 parameters refined using    114 restraints
 
END  
     
WGHT      0.0691     20.5946 

REM Highest difference peak  0.389,  deepest hole -0.414,  1-sigma level  0.059
Q1    1   0.7177  0.0020  0.6370  11.00000  0.05    0.39
Q2    1   0.5346  0.1060  0.6039  11.00000  0.05    0.36
Q3    1   0.5996  0.4370  0.6133  11.00000  0.05    0.36
Q4    1   0.4160  0.1230  0.3055  11.00000  0.05    0.34
Q5    1   0.4675  0.0131  0.7028  11.00000  0.05    0.27
Q6    1   1.1138  0.3008  0.5907  11.00000  0.05    0.26
Q7    1   1.1867  0.2306  0.3225  11.00000  0.05    0.26
Q8    1   0.3525  0.3446  0.3484  11.00000  0.05    0.26
Q9    1   0.5182  0.1246  0.2735  11.00000  0.05    0.24
Q10   1   0.2472  0.1308  0.3274  11.00000  0.05    0.24
Q11   1   0.2864  0.1583  0.3683  11.00000  0.05    0.23
Q12   1   1.0347  0.1145  0.4463  11.00000  0.05    0.23
Q13   1   0.9915  0.0446  0.4871  11.00000  0.05    0.23
Q14   1   0.6126  0.0421  0.5783  11.00000  0.05    0.22
Q15   1   0.8226  0.1185  0.7053  11.00000  0.05    0.22
Q16   1   0.9406  0.5594  0.6063  11.00000  0.05    0.22
Q17   1   0.5651  0.0359  0.6211  11.00000  0.05    0.22
Q18   1   1.3009  0.3648  0.9566  11.00000  0.05    0.21
Q19   1   0.4913  0.2626  0.5957  11.00000  0.05    0.21
Q20   1   0.7605  0.6414  0.6466  11.00000  0.05    0.21

  REM The information below was added by Olex2.
  REM
  REM R1 = 0.1040 for 4295 Fo > 4sig(Fo) and 0.2001 for all 40321 data
  REM n/a parameters refined using n/a restraints
  REM Highest difference peak 0.39, deepest hole -0.41
  REM Mean Shift 0, Max Shift 0.000.

  REM +++ Tabular Listing of Refinement Information +++
  REM R1_all = 0.2001
  REM R1_gt = 0.1040
  REM wR_ref = 0.2713
  REM GOOF = 1.026
  REM Shift_max = 0.000
  REM Shift_mean = 0
  REM Reflections_all = 40321
  REM Reflections_gt = 4295
  REM Parameters = n/a
  REM Hole = -0.41
  REM Peak = 0.39
  REM Flack = n/a

  
;
_olex2_submission_special_instructions 'No special instructions were received'
_exptl_crystal_recrystallization_method 'Re-crystallisation from solvent: DMF'
####################################################################### 
# 
# This file contains crystal structure data downloaded from the 
# Cambridge Structural Database (CSD) hosted by the Cambridge 
# Crystallographic Data Centre (CCDC).
# 
# Full information about CCDC data access policies and citation 
# guidelines are available at http://www.ccdc.cam.ac.uk/access/V1 
# 
# Audit and citation data items may have been added by the CCDC. 
# Please retain this information to preserve the provenance of 
# this file and to allow appropriate attribution of the data. 
# 
#######################################################################

data_kz71
_database_code_depnum_ccdc_archive 'CCDC 1563644'
_audit_update_record             
;
2017-07-20 deposited with the CCDC.
2017-09-25 downloaded from the CCDC.
;
_audit_creation_date             2017-07-19
_audit_creation_method           
;
Olex2 1.2
(compiled 2017.03.28 svn.r3405 for OlexSys, GUI svn.r5337)
;
_shelxl_version_number           2014-3
# start Validation Reply Form
# end Validation Reply Form
_chemical_name_common            ?
_chemical_name_systematic        
;
 ?
;
_chemical_formula_moiety         'C20 H10 Br4 N4, C16 H32 O8'
_chemical_formula_sum            'C36 H42 Br4 N4 O8'
_chemical_formula_weight         978.37
_chemical_melting_point          ?
loop_
_atom_type_symbol
_atom_type_description
_atom_type_scat_dispersion_real
_atom_type_scat_dispersion_imag
_atom_type_scat_source
C C 0.0033 0.0016 'International Tables Vol C Tables 4.2.6.8 and 6.1.1.4'
H H 0.0000 0.0000 'International Tables Vol C Tables 4.2.6.8 and 6.1.1.4'
Br Br -0.2901 2.4595 'International Tables Vol C Tables 4.2.6.8 and 6.1.1.4'
N N 0.0061 0.0033 'International Tables Vol C Tables 4.2.6.8 and 6.1.1.4'
O O 0.0106 0.0060 'International Tables Vol C Tables 4.2.6.8 and 6.1.1.4'

_shelx_space_group_comment       
;
The symmetry employed for this shelxl refinement is uniquely defined
by the following loop, which should always be used as a source of
symmetry information in preference to the above space-group names.
They are only intended as comments.
;
_space_group_crystal_system      triclinic
_space_group_IT_number           2
_space_group_name_H-M_alt        'P -1'
_space_group_name_Hall           '-P 1'
loop_
_space_group_symop_operation_xyz
'x, y, z'
'-x, -y, -z'

_cell_length_a                   9.6346(14)
_cell_length_b                   10.1658(15)
_cell_length_c                   11.2070(17)
_cell_angle_alpha                68.379(2)
_cell_angle_beta                 82.740(2)
_cell_angle_gamma                68.992(2)
_cell_volume                     952.6(2)
_cell_formula_units_Z            1
_cell_measurement_reflns_used    6123
_cell_measurement_temperature    173(2)
_cell_measurement_theta_max      27.65
_cell_measurement_theta_min      2.26
_shelx_estimated_absorpt_T_max   0.391
_shelx_estimated_absorpt_T_min   0.238
_exptl_absorpt_coefficient_mu    4.281
_exptl_absorpt_correction_T_max  0.7456
_exptl_absorpt_correction_T_min  0.5585
_exptl_absorpt_correction_type   empirical
_exptl_absorpt_process_details   
;
SADABS-2008/1 (Bruker,2008) was used for absorption correction.
wR2(int) was 0.1009 before and 0.0717 after correction.
The Ratio of minimum to maximum transmission is 0.7491.
The \l/2 correction factor is 0.0015.
;
_exptl_crystal_colour            pale-yellow
_exptl_crystal_density_diffrn    1.706
_exptl_crystal_density_meas      .
_exptl_crystal_density_method    ?
_exptl_crystal_description       block
_exptl_crystal_F_000             490
_exptl_crystal_size_max          0.47
_exptl_crystal_size_mid          0.4
_exptl_crystal_size_min          0.27
_exptl_special_details           
;
 The data collection nominally covered a full sphere of reciprocal space by
 a combination of 4 sets of \w scans each set at different \f and/or
 2\q angles and each scan (30 s exposure) covering -0.500\% degrees in \w.
 The crystal to detector distance was 6.05 cm.
;
_exptl_transmission_factor_max   ?
_exptl_transmission_factor_min   ?
_diffrn_reflns_av_R_equivalents  0.0518
_diffrn_reflns_av_unetI/netI     0.0582
_diffrn_reflns_Laue_measured_fraction_full 0.995
_diffrn_reflns_Laue_measured_fraction_max 0.990
_diffrn_reflns_limit_h_max       11
_diffrn_reflns_limit_h_min       -12
_diffrn_reflns_limit_k_max       12
_diffrn_reflns_limit_k_min       -12
_diffrn_reflns_limit_l_max       13
_diffrn_reflns_limit_l_min       -13
_diffrn_reflns_number            9812
_diffrn_reflns_point_group_measured_fraction_full 0.995
_diffrn_reflns_point_group_measured_fraction_max 0.990
_diffrn_reflns_theta_full        25.242
_diffrn_reflns_theta_max         26.369
_diffrn_reflns_theta_min         1.955
_diffrn_ambient_temperature      173
_diffrn_detector_area_resol_mean ?
_diffrn_measured_fraction_theta_full 0.995
_diffrn_measured_fraction_theta_max 0.990
_diffrn_measurement_device_type  'Bruker APEX-II CCD'
_diffrn_measurement_method       '\f and \w scans'
_diffrn_radiation_monochromator  graphite
_diffrn_radiation_type           MoK\a
_diffrn_radiation_wavelength     0.71073
_diffrn_source                   ?
_diffrn_source_current           30.0
_diffrn_source_power             1.5
_diffrn_source_voltage           50.0
_diffrn_standards_number         0
_reflns_Friedel_coverage         0.000
_reflns_Friedel_fraction_full    .
_reflns_Friedel_fraction_max     .
_reflns_number_gt                3291
_reflns_number_total             3839
_reflns_special_details          
;
 Reflections were merged by SHELXL according to the crystal
 class for the calculation of statistics and refinement.
 
 _reflns_Friedel_fraction is defined as the number of unique
 Friedel pairs measured divided by the number that would be
 possible theoretically, ignoring centric projections and
 systematic absences.
;
_reflns_threshold_expression     'I > 2\s(I)'
_computing_cell_refinement       'SAINT v6.45A (Bruker, 2003)'
_computing_data_collection       'SMART V5.631 (?, 2016)'
_computing_data_reduction        'SAINT v6.45A (Bruker, 2003)'
_computing_molecular_graphics    'Olex2 (Dolomanov et al., 2009)'
_computing_publication_material  'Olex2 (Dolomanov et al., 2009)'
_computing_structure_refinement  'XL (Sheldrick, 2008)'
_computing_structure_solution    'XM (Sheldrick, 2008)'
_refine_diff_density_max         0.994
_refine_diff_density_min         -0.359
_refine_diff_density_rms         0.103
_refine_ls_extinction_coef       .
_refine_ls_extinction_method     none
_refine_ls_goodness_of_fit_ref   1.032
_refine_ls_hydrogen_treatment    constr
_refine_ls_matrix_type           full
_refine_ls_number_parameters     235
_refine_ls_number_reflns         3839
_refine_ls_number_restraints     0
_refine_ls_R_factor_all          0.0438
_refine_ls_R_factor_gt           0.0374
_refine_ls_restrained_S_all      1.032
_refine_ls_shift/su_max          0.001
_refine_ls_shift/su_mean         0.000
_refine_ls_structure_factor_coef Fsqd
_refine_ls_weighting_details     
'w=1/[\s^2^(Fo^2^)+(0.0533P)^2^+0.1474P] where P=(Fo^2^+2Fc^2^)/3'
_refine_ls_weighting_scheme      calc
_refine_ls_wR_factor_gt          0.0995
_refine_ls_wR_factor_ref         0.1042
_refine_special_details          
;
 ?
;
_olex2_refinement_description    
;
1. Fixed Uiso
 At 1.2 times of:
  All C(H) groups, All C(H,H) groups, All N(H) groups
2.a Secondary CH2 refined with riding coordinates:
 C016(H01A,H01B), C017(H01C,H01D), C018(H01E,H01F), C021(H02A,H02B), C022(H02C,
 H02D), C024(H02E,H02F), C025(H02G,H02H), C026(H02I,H02J)
2.b Aromatic/amide H refined with riding coordinates:
 N009(H009), C011(H011), C019(H019), C020(H020), C023(H023)
;
_atom_sites_solution_hydrogens   geom
_atom_sites_solution_primary     dual
_atom_sites_solution_secondary   ?
loop_
_atom_site_label
_atom_site_type_symbol
_atom_site_fract_x
_atom_site_fract_y
_atom_site_fract_z
_atom_site_U_iso_or_equiv
_atom_site_adp_type
_atom_site_occupancy
_atom_site_site_symmetry_order
_atom_site_calc_flag
_atom_site_refinement_flags_posn
_atom_site_refinement_flags_adp
_atom_site_refinement_flags_occupancy
_atom_site_disorder_assembly
_atom_site_disorder_group
Br01 Br 0.96391(3) 0.18592(3) 0.07963(3) 0.03187(12) Uani 1 1 d . . . . .
Br02 Br 0.24534(3) 0.32712(4) 0.05009(3) 0.04362(13) Uani 1 1 d . . . . .
O6 O 0.9581(2) 0.3536(2) 0.3348(2) 0.0296(4) Uani 1 1 d . . . . .
O7 O 0.8046(2) 0.1453(2) 0.53328(19) 0.0312(5) Uani 1 1 d . . . . .
O005 O 0.8527(2) 0.6782(2) 0.31509(19) 0.0302(4) Uani 1 1 d . . . . .
C006 C 0.7571(3) 0.2376(3) 0.0599(3) 0.0259(6) Uani 1 1 d . . . . .
N007 N 0.4347(2) 0.3908(3) 0.2305(2) 0.0253(5) Uani 1 1 d . . . . .
C008 C 0.6601(3) 0.3072(3) 0.1387(3) 0.0232(5) Uani 1 1 d . . . . .
N009 N 0.6788(2) 0.3551(2) 0.2324(2) 0.0226(5) Uani 1 1 d . . . . .
H009 H 0.7611 0.3551 0.2544 0.027 Uiso 1 1 calc R . . . .
C010 C 0.5054(3) 0.3323(3) 0.1375(3) 0.0235(5) Uani 1 1 d . . . . .
C011 C 0.5463(4) 0.2305(4) -0.0314(3) 0.0358(7) Uani 1 1 d . . . . .
H011 H 0.5090 0.2070 -0.0906 0.043 Uiso 1 1 calc R . . . .
C012 C 0.4508(3) 0.2943(3) 0.0499(3) 0.0289(6) Uani 1 1 d . . . . .
C013 C 0.5418(3) 0.4033(3) 0.2848(3) 0.0235(5) Uani 1 1 d . . . . .
O8 O 0.5298(2) 0.8696(2) 0.29352(19) 0.0332(5) Uani 1 1 d . . . . .
C015 C 0.5195(3) 0.4552(3) 0.3937(3) 0.0226(5) Uani 1 1 d . . . . .
C016 C 0.7129(3) 0.1338(3) 0.6435(3) 0.0333(7) Uani 1 1 d . . . . .
H01A H 0.6719 0.2302 0.6555 0.040 Uiso 1 1 calc R . . . .
H01B H 0.7710 0.0608 0.7191 0.040 Uiso 1 1 calc R . . . .
C017 C 0.7853(4) 0.8311(3) 0.2370(3) 0.0360(7) Uani 1 1 d . . . . .
H01C H 0.7521 0.8365 0.1566 0.043 Uiso 1 1 calc R . . . .
H01D H 0.8572 0.8827 0.2178 0.043 Uiso 1 1 calc R . . . .
C018 C 0.9776(3) 0.6008(3) 0.2546(3) 0.0306(6) Uani 1 1 d . . . . .
H01E H 1.0514 0.6501 0.2360 0.037 Uiso 1 1 calc R . . . .
H01F H 0.9465 0.6048 0.1740 0.037 Uiso 1 1 calc R . . . .
C019 C 0.7001(3) 0.2007(3) -0.0254(3) 0.0314(6) Uani 1 1 d . . . . .
H019 H 0.7639 0.1556 -0.0795 0.038 Uiso 1 1 calc R . . . .
C020 C 0.6229(3) 0.5074(3) 0.4218(3) 0.0248(6) Uani 1 1 d . . . . .
H020 H 0.7050 0.5127 0.3692 0.030 Uiso 1 1 calc R . . . .
C021 C 1.0158(3) 0.2021(3) 0.4217(3) 0.0357(7) Uani 1 1 d . . . . .
H02A H 1.1200 0.1784 0.4383 0.043 Uiso 1 1 calc R . . . .
H02B H 1.0094 0.1346 0.3816 0.043 Uiso 1 1 calc R . . . .
C022 C 1.0448(3) 0.4410(3) 0.3386(3) 0.0296(6) Uani 1 1 d . . . . .
H02C H 1.1452 0.3997 0.3104 0.036 Uiso 1 1 calc R . . . .
H02D H 1.0503 0.4358 0.4262 0.036 Uiso 1 1 calc R . . . .
C023 C 0.3966(3) 0.4490(3) 0.4731(3) 0.0240(6) Uani 1 1 d . . . . .
H023 H 0.3270 0.4150 0.4547 0.029 Uiso 1 1 calc R . . . .
C024 C 0.9339(3) 0.1757(3) 0.5472(3) 0.0336(7) Uani 1 1 d . . . . .
H02E H 0.9979 0.0912 0.6140 0.040 Uiso 1 1 calc R . . . .
H02F H 0.9055 0.2639 0.5718 0.040 Uiso 1 1 calc R . . . .
C025 C 0.6552(4) 0.9058(3) 0.3060(3) 0.0360(7) Uani 1 1 d . . . . .
H02G H 0.6799 0.8721 0.3961 0.043 Uiso 1 1 calc R . . . .
H02H H 0.6322 1.0139 0.2702 0.043 Uiso 1 1 calc R . . . .
C026 C 0.5894(3) 0.0854(3) 0.6250(3) 0.0348(7) Uani 1 1 d . . . . .
H02I H 0.5566 0.1323 0.5361 0.042 Uiso 1 1 calc R . . . .
H02J H 0.6236 -0.0229 0.6470 0.042 Uiso 1 1 calc R . . . .

loop_
_atom_site_aniso_label
_atom_site_aniso_U_11
_atom_site_aniso_U_22
_atom_site_aniso_U_33
_atom_site_aniso_U_23
_atom_site_aniso_U_13
_atom_site_aniso_U_12
Br01 0.02151(18) 0.0431(2) 0.03092(18) -0.01368(14) 0.00374(12) -0.01128(13)
Br02 0.02651(19) 0.0689(3) 0.0505(2) -0.03102(19) -0.00244(15) -0.02189(17)
O6 0.0214(10) 0.0326(11) 0.0358(11) -0.0126(9) -0.0040(8) -0.0083(8)
O7 0.0267(11) 0.0340(11) 0.0322(11) -0.0121(9) -0.0037(8) -0.0076(9)
O005 0.0263(10) 0.0319(10) 0.0303(10) -0.0078(8) 0.0050(8) -0.0125(8)
C006 0.0198(13) 0.0311(14) 0.0251(14) -0.0068(11) 0.0023(11) -0.0104(11)
N007 0.0209(12) 0.0297(12) 0.0284(12) -0.0116(10) -0.0009(9) -0.0104(9)
C008 0.0210(13) 0.0234(13) 0.0245(13) -0.0053(11) -0.0030(10) -0.0088(10)
N009 0.0182(11) 0.0270(11) 0.0256(11) -0.0103(9) -0.0012(9) -0.0094(9)
C010 0.0203(13) 0.0260(13) 0.0255(13) -0.0074(11) -0.0012(10) -0.0105(11)
C011 0.0380(18) 0.0511(19) 0.0298(15) -0.0183(14) -0.0002(13) -0.0239(15)
C012 0.0228(14) 0.0396(16) 0.0293(15) -0.0115(13) -0.0014(11) -0.0163(12)
C013 0.0180(13) 0.0228(13) 0.0293(14) -0.0084(11) -0.0009(10) -0.0069(10)
O8 0.0297(11) 0.0340(11) 0.0363(11) -0.0129(9) 0.0004(9) -0.0106(9)
C015 0.0178(13) 0.0185(12) 0.0288(14) -0.0072(10) -0.0043(10) -0.0025(10)
C016 0.0321(16) 0.0312(15) 0.0309(15) -0.0085(12) -0.0025(12) -0.0059(13)
C017 0.0389(18) 0.0352(16) 0.0359(17) -0.0062(13) 0.0024(14) -0.0221(14)
C018 0.0268(15) 0.0435(17) 0.0280(14) -0.0141(13) 0.0066(12) -0.0198(13)
C019 0.0305(16) 0.0420(17) 0.0264(14) -0.0163(13) 0.0046(12) -0.0146(13)
C020 0.0167(13) 0.0262(13) 0.0324(14) -0.0113(11) 0.0008(11) -0.0074(11)
C021 0.0258(16) 0.0313(16) 0.0459(18) -0.0135(14) -0.0031(13) -0.0039(12)
C022 0.0207(14) 0.0432(17) 0.0320(15) -0.0201(13) 0.0014(11) -0.0121(12)
C023 0.0182(13) 0.0228(13) 0.0341(14) -0.0118(11) -0.0031(11) -0.0073(10)
C024 0.0285(16) 0.0312(15) 0.0377(16) -0.0099(13) -0.0103(13) -0.0049(12)
C025 0.0362(17) 0.0258(15) 0.0461(18) -0.0118(13) 0.0006(14) -0.0114(13)
C026 0.0360(17) 0.0277(15) 0.0358(16) -0.0101(13) -0.0002(13) -0.0059(13)

_geom_special_details            
;
 All esds (except the esd in the dihedral angle between two l.s. planes)
 are estimated using the full covariance matrix.  The cell esds are taken
 into account individually in the estimation of esds in distances, angles
 and torsion angles; correlations between esds in cell parameters are only
 used when they are defined by crystal symmetry.  An approximate (isotropic)
 treatment of cell esds is used for estimating esds involving l.s. planes.
;
loop_
_geom_bond_atom_site_label_1
_geom_bond_atom_site_label_2
_geom_bond_distance
_geom_bond_site_symmetry_2
_geom_bond_publ_flag
Br01 C006 1.889(3) . ?
Br02 C012 1.886(3) . ?
O6 C021 1.431(4) . ?
O6 C022 1.435(3) . ?
O7 C016 1.418(4) . ?
O7 C024 1.426(4) . ?
O005 C017 1.422(4) . ?
O005 C018 1.426(3) . ?
C006 C008 1.390(4) . ?
C006 C019 1.379(4) . ?
N007 C010 1.376(4) . ?
N007 C013 1.327(3) . ?
C008 N009 1.364(3) . ?
C008 C010 1.420(4) . ?
N009 C013 1.371(3) . ?
C010 C012 1.394(4) . ?
C011 C012 1.376(4) . ?
C011 C019 1.407(4) . ?
C013 C015 1.462(4) . ?
O8 C025 1.419(4) . ?
O8 C026 1.424(4) 2_666 ?
C015 C020 1.399(4) . ?
C015 C023 1.394(4) . ?
C016 C026 1.503(4) . ?
C017 C025 1.500(4) . ?
C018 C022 1.489(4) . ?
C020 C023 1.374(4) 2_666 ?
C021 C024 1.506(4) . ?
C023 C020 1.374(4) 2_666 ?
C026 O8 1.424(4) 2_666 ?

loop_
_geom_angle_atom_site_label_1
_geom_angle_atom_site_label_2
_geom_angle_atom_site_label_3
_geom_angle
_geom_angle_site_symmetry_1
_geom_angle_site_symmetry_3
_geom_angle_publ_flag
C021 O6 C022 111.3(2) . . ?
C016 O7 C024 112.8(2) . . ?
C017 O005 C018 112.3(2) . . ?
C008 C006 Br01 119.0(2) . . ?
C019 C006 Br01 121.9(2) . . ?
C019 C006 C008 119.0(3) . . ?
C013 N007 C010 104.7(2) . . ?
C006 C008 C010 120.9(2) . . ?
N009 C008 C006 133.9(3) . . ?
N009 C008 C010 105.1(2) . . ?
C008 N009 C013 107.2(2) . . ?
N007 C010 C008 110.1(2) . . ?
N007 C010 C012 131.1(3) . . ?
C012 C010 C008 118.7(3) . . ?
C012 C011 C019 120.3(3) . . ?
C010 C012 Br02 118.3(2) . . ?
C011 C012 Br02 121.4(2) . . ?
C011 C012 C010 120.3(3) . . ?
N007 C013 N009 112.9(2) . . ?
N007 C013 C015 124.2(2) . . ?
N009 C013 C015 122.9(2) . . ?
C025 O8 C026 112.6(2) . 2_666 ?
C020 C015 C013 120.6(2) . . ?
C023 C015 C013 120.2(2) . . ?
C023 C015 C020 119.1(2) . . ?
O7 C016 C026 108.7(2) . . ?
O005 C017 C025 109.6(2) . . ?
O005 C018 C022 110.8(2) . . ?
C006 C019 C011 120.7(3) . . ?
C023 C020 C015 120.1(3) 2_666 . ?
O6 C021 C024 112.8(2) . . ?
O6 C022 C018 110.8(2) . . ?
C020 C023 C015 120.8(2) 2_666 . ?
O7 C024 C021 109.1(2) . . ?
O8 C025 C017 109.9(3) . . ?
O8 C026 C016 107.7(2) 2_666 . ?

_iucr_refine_instructions_details 
;
TITL kz71 in P-1 #2
REM Best SHELXD solution FINAL CC 85.16
REM Fragments: 14 12
REM reset to P-1 #2
CELL 0.71073 9.6346 10.1658 11.207 68.379 82.74 68.992
ZERR 1 0.0014 0.0015 0.0017 0.002 0.002 0.002
LATT 1
SFAC C H Br N O
UNIT 36 42 4 4 8
 
L.S. 100
PLAN  20
SIZE 0.27 0.4 0.47
TEMP 173
fmap 2
acta
SHEL 11 0.8
REM <olex2.extras>
REM <HklSrc "%.\\kz71.hkl">
REM </olex2.extras>
 
WGHT    0.053300    0.147400
FVAR       0.15941
BR01  3    0.963908    0.185924    0.079635    11.00000    0.02151    0.04314 =
         0.03092   -0.01368    0.00374   -0.01128
BR02  3    0.245336    0.327121    0.050093    11.00000    0.02651    0.06890 =
         0.05049   -0.03102   -0.00244   -0.02189
O6    5    0.958145    0.353612    0.334756    11.00000    0.02144    0.03259 =
         0.03582   -0.01262   -0.00404   -0.00829
O7    5    0.804644    0.145323    0.533281    11.00000    0.02674    0.03397 =
         0.03218   -0.01214   -0.00369   -0.00761
O005  5    0.852708    0.678174    0.315087    11.00000    0.02634    0.03191 =
         0.03032   -0.00777    0.00497   -0.01246
C006  1    0.757123    0.237575    0.059868    11.00000    0.01976    0.03110 =
         0.02514   -0.00676    0.00227   -0.01044
N007  4    0.434671    0.390837    0.230538    11.00000    0.02092    0.02974 =
         0.02836   -0.01155   -0.00092   -0.01035
C008  1    0.660085    0.307161    0.138687    11.00000    0.02104    0.02336 =
         0.02454   -0.00534   -0.00304   -0.00884
N009  4    0.678756    0.355105    0.232372    11.00000    0.01817    0.02697 =
         0.02558   -0.01030   -0.00123   -0.00942
AFIX  43
H009  2    0.761074    0.355105    0.254421    11.00000   -1.20000
AFIX   0
C010  1    0.505370    0.332330    0.137464    11.00000    0.02034    0.02600 =
         0.02550   -0.00737   -0.00116   -0.01053
C011  1    0.546261    0.230485   -0.031428    11.00000    0.03797    0.05112 =
         0.02985   -0.01830   -0.00019   -0.02390
AFIX  43
H011  2    0.508966    0.206962   -0.090608    11.00000   -1.20000
AFIX   0
C012  1    0.450831    0.294322    0.049924    11.00000    0.02283    0.03958 =
         0.02931   -0.01153   -0.00142   -0.01626
C013  1    0.541799    0.403302    0.284840    11.00000    0.01796    0.02277 =
         0.02933   -0.00839   -0.00093   -0.00687
O8    5    0.529804    0.869611    0.293517    11.00000    0.02969    0.03402 =
         0.03632   -0.01287    0.00045   -0.01057
C015  1    0.519451    0.455161    0.393672    11.00000    0.01779    0.01846 =
         0.02881   -0.00717   -0.00432   -0.00252
C016  1    0.712920    0.133785    0.643496    11.00000    0.03209    0.03120 =
         0.03095   -0.00845   -0.00252   -0.00590
AFIX  23
H01A  2    0.671919    0.230211    0.655477    11.00000   -1.20000
H01B  2    0.770982    0.060800    0.719144    11.00000   -1.20000
AFIX   0
C017  1    0.785294    0.831106    0.236983    11.00000    0.03887    0.03525 =
         0.03589   -0.00623    0.00239   -0.02207
AFIX  23
H01C  2    0.752146    0.836508    0.156567    11.00000   -1.20000
H01D  2    0.857185    0.882702    0.217839    11.00000   -1.20000
AFIX   0
C018  1    0.977638    0.600834    0.254605    11.00000    0.02683    0.04350 =
         0.02801   -0.01406    0.00661   -0.01978
AFIX  23
H01E  2    1.051428    0.650118    0.236037    11.00000   -1.20000
H01F  2    0.946491    0.604841    0.173975    11.00000   -1.20000
AFIX   0
C019  1    0.700078    0.200667   -0.025402    11.00000    0.03048    0.04204 =
         0.02645   -0.01631    0.00458   -0.01460
AFIX  43
H019  2    0.763933    0.155577   -0.079526    11.00000   -1.20000
AFIX   0
C020  1    0.622940    0.507417    0.421786    11.00000    0.01669    0.02621 =
         0.03243   -0.01134    0.00079   -0.00737
AFIX  43
H020  2    0.705049    0.512676    0.369235    11.00000   -1.20000
AFIX   0
C021  1    1.015813    0.202133    0.421658    11.00000    0.02582    0.03135 =
         0.04591   -0.01354   -0.00308   -0.00394
AFIX  23
H02A  2    1.119973    0.178449    0.438316    11.00000   -1.20000
H02B  2    1.009430    0.134589    0.381619    11.00000   -1.20000
AFIX   0
C022  1    1.044811    0.441027    0.338626    11.00000    0.02072    0.04325 =
         0.03195   -0.02010    0.00142   -0.01213
AFIX  23
H02C  2    1.145160    0.399738    0.310360    11.00000   -1.20000
H02D  2    1.050266    0.435805    0.426175    11.00000   -1.20000
AFIX   0
C023  1    0.396553    0.449018    0.473073    11.00000    0.01818    0.02281 =
         0.03412   -0.01180   -0.00314   -0.00734
AFIX  43
H023  2    0.326951    0.415046    0.454679    11.00000   -1.20000
AFIX   0
C024  1    0.933920    0.175715    0.547246    11.00000    0.02850    0.03122 =
         0.03774   -0.00992   -0.01027   -0.00485
AFIX  23
H02E  2    0.997906    0.091218    0.614000    11.00000   -1.20000
H02F  2    0.905502    0.263914    0.571763    11.00000   -1.20000
AFIX   0
C025  1    0.655223    0.905761    0.306029    11.00000    0.03622    0.02575 =
         0.04614   -0.01180    0.00058   -0.01137
AFIX  23
H02G  2    0.679898    0.872131    0.396125    11.00000   -1.20000
H02H  2    0.632211    1.013876    0.270227    11.00000   -1.20000
AFIX   0
C026  1    0.589391    0.085373    0.625005    11.00000    0.03601    0.02770 =
         0.03579   -0.01013   -0.00018   -0.00591
AFIX  23
H02I  2    0.556596    0.132270    0.536124    11.00000   -1.20000
H02J  2    0.623638   -0.022882    0.647047    11.00000   -1.20000
AFIX   0
HKLF 4
 
REM  kz71 in P-1 #2
REM R1 =  0.0374 for    3291 Fo > 4sig(Fo)  and  0.0438 for all    3839 data
REM    235 parameters refined using      0 restraints
 
END  
     
WGHT      0.0533      0.1474 

REM Highest difference peak  0.994,  deepest hole -0.359,  1-sigma level  0.103
Q1    1   0.2600  0.2384  0.1058  11.00000  0.05    0.99
Q2    1   0.9517  0.2665  0.0134  11.00000  0.05    0.70
Q3    1   0.8761  0.1858  0.0859  11.00000  0.05    0.52
Q4    1   0.8949  0.2516  0.1157  11.00000  0.05    0.51
Q5    1   0.2909  0.3033  0.0027  11.00000  0.05    0.46
Q6    1   0.9775  0.0854  0.1411  11.00000  0.05    0.45
Q7    1   0.3175  0.3391  0.0284  11.00000  0.05    0.45
Q8    1   0.5681  0.3350  0.1173  11.00000  0.05    0.43
Q9    1   1.0244  0.1377  0.0554  11.00000  0.05    0.42
Q10   1   0.9755  0.2395  0.0972  11.00000  0.05    0.40
Q11   1   0.4736  0.2945  0.1020  11.00000  0.05    0.37
Q12   1   0.6144  0.8259  0.4420  11.00000  0.05    0.37
Q13   1   0.1623  0.3265  0.0610  11.00000  0.05    0.35
Q14   1   0.7152  0.2424  0.1265  11.00000  0.05    0.35
Q15   1   0.6059  0.5532  0.4546  11.00000  0.05    0.33
Q16   1   0.5185  0.2336  0.0179  11.00000  0.05    0.33
Q17   1   0.7230  0.8752  0.2639  11.00000  0.05    0.32
Q18   1   0.7823  0.6538  0.3019  11.00000  0.05    0.32
Q19   1   0.6948  0.2548  0.3150  11.00000  0.05    0.31
Q20   1   0.4849  0.2462  0.4735  11.00000  0.05    0.31

  REM The information below was added by Olex2.
  REM
  REM R1 = 0.0374 for 3291 Fo > 4sig(Fo) and 0.0438 for all 10148 data
  REM n/a parameters refined using n/a restraints
  REM Highest difference peak 0.99, deepest hole -0.36
  REM Mean Shift 0, Max Shift 0.001.

  REM +++ Tabular Listing of Refinement Information +++
  REM R1_all = 0.0438
  REM R1_gt = 0.0374
  REM wR_ref = 0.1042
  REM GOOF = 1.032
  REM Shift_max = 0.001
  REM Shift_mean = 0
  REM Reflections_all = 10148
  REM Reflections_gt = 3291
  REM Parameters = n/a
  REM Hole = -0.36
  REM Peak = 0.99
  REM Flack = n/a

  
;
_olex2_submission_special_instructions 'No special instructions were received'
_exptl_crystal_recrystallization_method 
'Re-crystallisation from solvent: ethyl acetate'
####################################################################### 
# 
# This file contains crystal structure data downloaded from the 
# Cambridge Structural Database (CSD) hosted by the Cambridge 
# Crystallographic Data Centre (CCDC).
# 
# Full information about CCDC data access policies and citation 
# guidelines are available at http://www.ccdc.cam.ac.uk/access/V1 
# 
# Audit and citation data items may have been added by the CCDC. 
# Please retain this information to preserve the provenance of 
# this file and to allow appropriate attribution of the data. 
# 
#######################################################################

data_gg011
_database_code_depnum_ccdc_archive 'CCDC 1563643'
_audit_update_record             
;
2017-07-20 deposited with the CCDC.
2017-09-25 downloaded from the CCDC.
;
_audit_creation_date             2017-07-19
_audit_creation_method           
;
Olex2 1.2
(compiled 2017.03.28 svn.r3405 for OlexSys, GUI svn.r5337)
;
_shelxl_version_number           2016/4
# start Validation Reply Form
_vrf_PLAT411_gg011               
;
PROBLEM: Short Inter H...H Contact H49B .. H50C . 1.67 Ang.
RESPONSE: Due to disorder in a THF molecule.
;
_vrf_PLAT701_gg011               
;
PROBLEM: Bond Calc 1.06(2), Rep 1.418(6), Dev.. 17.90 Sigma
RESPONSE: Atoms are not actually bonded. Are parts of different disorder models.
;
_vrf_PLAT702_gg011               
;
PROBLEM: Angle Calc 70.2(7), Rep 106.6(5), Dev.. 52.00 Sigma
RESPONSE: Atoms are not actually bonded. Are parts of different disorder models.
;
_vrf_PLAT220_gg011               
;
PROBLEM: Non-Solvent Resd 1 C Ueq(max)/Ueq(min) Range 6.1 Ratio
RESPONSE: Due to high thermal motion of interlocked macrocycle.
;
# end Validation Reply Form
_chemical_name_common            ?
_chemical_name_systematic        ?
_chemical_formula_moiety         'C24 H32 O8, C66 H66 N4, 4(C4 H8 O)'
_chemical_formula_sum            'C106 H130 N4 O12'
_chemical_formula_weight         1652.13
_chemical_melting_point          ?
loop_
_atom_type_symbol
_atom_type_description
_atom_type_scat_dispersion_real
_atom_type_scat_dispersion_imag
_atom_type_scat_source
C C 0.0181 0.0091 'International Tables Vol C Tables 4.2.6.8 and 6.1.1.4'
H H 0.0000 0.0000 'International Tables Vol C Tables 4.2.6.8 and 6.1.1.4'
N N 0.0311 0.0180 'International Tables Vol C Tables 4.2.6.8 and 6.1.1.4'
O O 0.0492 0.0322 'International Tables Vol C Tables 4.2.6.8 and 6.1.1.4'

_shelx_space_group_comment       
;
The symmetry employed for this shelxl refinement is uniquely defined
by the following loop, which should always be used as a source of
symmetry information in preference to the above space-group names.
They are only intended as comments.
;
_space_group_crystal_system      triclinic
_space_group_IT_number           2
_space_group_name_H-M_alt        'P -1'
_space_group_name_Hall           '-P 1'
loop_
_space_group_symop_operation_xyz
'x, y, z'
'-x, -y, -z'

_cell_length_a                   12.0595(2)
_cell_length_b                   12.5637(3)
_cell_length_c                   16.8685(3)
_cell_angle_alpha                74.7825(11)
_cell_angle_beta                 76.6602(12)
_cell_angle_gamma                70.7332(11)
_cell_volume                     2298.72(8)
_cell_formula_units_Z            1
_cell_measurement_reflns_used    9930
_cell_measurement_temperature    173(2)
_cell_measurement_theta_max      66.43
_cell_measurement_theta_min      2.75
_shelx_estimated_absorpt_T_max   ?
_shelx_estimated_absorpt_T_min   ?
_exptl_absorpt_coefficient_mu    0.607
_exptl_absorpt_correction_T_max  0.7402
_exptl_absorpt_correction_T_min  0.6487
_exptl_absorpt_correction_type   empirical
_exptl_absorpt_process_details   
;
SADABS-2014/5 (Bruker,2014/5) was used for absorption correction.
wR2(int) was 0.1057 before and 0.0908 after correction.
The Ratio of minimum to maximum transmission is 0.7377.
The \l/2 correction factor is 0.00150.
;
_exptl_crystal_colour            colorless
_exptl_crystal_density_diffrn    1.193
_exptl_crystal_density_meas      ?
_exptl_crystal_density_method    ?
_exptl_crystal_description       block
_exptl_crystal_F_000             890
_exptl_crystal_size_max          ?
_exptl_crystal_size_mid          ?
_exptl_crystal_size_min          ?
_exptl_transmission_factor_max   ?
_exptl_transmission_factor_min   ?
_diffrn_reflns_av_R_equivalents  0.0796
_diffrn_reflns_av_unetI/netI     0.0557
_diffrn_reflns_Laue_measured_fraction_full 0.989
_diffrn_reflns_Laue_measured_fraction_max 0.989
_diffrn_reflns_limit_h_max       14
_diffrn_reflns_limit_h_min       -14
_diffrn_reflns_limit_k_max       14
_diffrn_reflns_limit_k_min       -14
_diffrn_reflns_limit_l_max       20
_diffrn_reflns_limit_l_min       -19
_diffrn_reflns_number            44412
_diffrn_reflns_point_group_measured_fraction_full 0.989
_diffrn_reflns_point_group_measured_fraction_max 0.989
_diffrn_reflns_theta_full        66.595
_diffrn_reflns_theta_max         66.595
_diffrn_reflns_theta_min         2.749
_diffrn_ambient_temperature      172.99
_diffrn_detector_area_resol_mean ?
_diffrn_measured_fraction_theta_full 0.989
_diffrn_measured_fraction_theta_max 0.989
_diffrn_measurement_device_type  'Bruker APEX-II CCD'
_diffrn_measurement_method       '\f and \w scans'
_diffrn_radiation_type           CuK\a
_diffrn_radiation_wavelength     1.54178
_diffrn_source                   ?
_diffrn_standards_number         0
_reflns_Friedel_coverage         0.000
_reflns_Friedel_fraction_full    .
_reflns_Friedel_fraction_max     .
_reflns_number_gt                5476
_reflns_number_total             8028
_reflns_special_details          
;
 Reflections were merged by SHELXL according to the crystal
 class for the calculation of statistics and refinement.
 
 _reflns_Friedel_fraction is defined as the number of unique
 Friedel pairs measured divided by the number that would be
 possible theoretically, ignoring centric projections and
 systematic absences.
;
_reflns_threshold_expression     'I > 2\s(I)'
_computing_cell_refinement       'SAINT v8.37A (Bruker, 2015)'
_computing_data_collection       ?
_computing_data_reduction        'SAINT v8.37A (Bruker, 2015)'
_computing_molecular_graphics    'Olex2 (Dolomanov et al., 2009)'
_computing_publication_material  'Olex2 (Dolomanov et al., 2009)'
_computing_structure_refinement  'ShelXL (Sheldrick, 2015)'
_computing_structure_solution    'ShelXS (Sheldrick, 2008)'
_refine_diff_density_max         0.359
_refine_diff_density_min         -0.229
_refine_diff_density_rms         0.045
_refine_ls_extinction_coef       .
_refine_ls_extinction_method     none
_refine_ls_goodness_of_fit_ref   1.037
_refine_ls_hydrogen_treatment    constr
_refine_ls_matrix_type           full
_refine_ls_number_parameters     664
_refine_ls_number_reflns         8028
_refine_ls_number_restraints     100
_refine_ls_R_factor_all          0.0962
_refine_ls_R_factor_gt           0.0584
_refine_ls_restrained_S_all      1.138
_refine_ls_shift/su_max          0.000
_refine_ls_shift/su_mean         0.000
_refine_ls_structure_factor_coef Fsqd
_refine_ls_weighting_details     
'w=1/[\s^2^(Fo^2^)+(0.0690P)^2^+1.0855P] where P=(Fo^2^+2Fc^2^)/3'
_refine_ls_weighting_scheme      calc
_refine_ls_wR_factor_gt          0.1379
_refine_ls_wR_factor_ref         0.1570
_refine_special_details          ?
_olex2_refinement_description    
;
1. Fixed Uiso
 At 1.2 times of:
  All C(H) groups, All C(H,H) groups, All N(H) groups
 At 1.5 times of:
  All C(H,H,H) groups
2. Restrained distances
 C33-C32 \\sim C35-C32 \\sim C34-C32
 with sigma of 0.02
 C33-C34 \\sim C34-C35
 with sigma of 0.02
 C45-C42 \\sim C44-C42 \\sim C43-C42
 with sigma of 0.02
 C45-C44 \\sim C44-C43
 with sigma of 0.02
3. Uiso/Uaniso restraints and constraints
O6A \\sim C53A \\sim C52A \\sim C51A \\sim C50A: within 2A with sigma of 0.04
and sigma for terminal atoms of 0.08
4. Same fragment restrains
{O6A, C53A, C52A, C51A, C50A} sigma for 1-2: 0.02, 1-3: 0.02
{O6, C50, C51, C52, C53} sigma for 1-2: 0.02, 1-3: 0.02
as
{O6, C53, C52, C51, C50}
{C32, C33A, C34A, C35A} sigma for 1-2: 0.02, 1-3: 0.02
as
{C32, C33, C34, C35}
{C42, C45A, C44A, C43A} sigma for 1-2: 0.02, 1-3: 0.02
as
{C42, C45, C44, C43}
5. Others
 Sof(C33A)=Sof(H33D)=Sof(H33E)=Sof(H33F)=Sof(C34A)=Sof(H34D)=Sof(H34E)=
 Sof(H34F)=Sof(C35A)=Sof(H35D)=Sof(H35E)=Sof(H35F)=1-FVAR(1)
 Sof(C33)=Sof(H33A)=Sof(H33B)=Sof(H33C)=Sof(C34)=Sof(H34A)=Sof(H34B)=Sof(H34C)=
 Sof(C35)=Sof(H35A)=Sof(H35B)=Sof(H35C)=FVAR(1)
 Sof(C45A)=Sof(H45D)=Sof(H45E)=Sof(H45F)=Sof(C44A)=Sof(H44D)=Sof(H44E)=
 Sof(H44F)=Sof(C43A)=Sof(H43D)=Sof(H43E)=Sof(H43F)=1-FVAR(2)
 Sof(C45)=Sof(H45A)=Sof(H45B)=Sof(H45C)=Sof(C44)=Sof(H44A)=Sof(H44B)=Sof(H44C)=
 Sof(C43)=Sof(H43A)=Sof(H43B)=Sof(H43C)=FVAR(2)
 Sof(O6A)=Sof(C53A)=Sof(H53C)=Sof(H53D)=Sof(C52A)=Sof(H52C)=Sof(H52D)=
 Sof(C51A)=Sof(H51C)=Sof(H51D)=Sof(C50A)=Sof(H50C)=Sof(H50D)=1-FVAR(3)
 Sof(O6)=Sof(C53)=Sof(H53A)=Sof(H53B)=Sof(C52)=Sof(H52A)=Sof(H52B)=Sof(C51)=
 Sof(H51A)=Sof(H51B)=Sof(C50)=Sof(H50A)=Sof(H50B)=FVAR(3)
6.a Secondary CH2 refined with riding coordinates:
 C11(H11A,H11B), C9(H9A,H9B), C8(H8A,H8B), C12(H12A,H12B), C10(H10A,H10B),
 C1(H1A,H1B), C53(H53A,H53B), C52(H52A,H52B), C51(H51A,H51B), C50(H50A,H50B),
 C48(H48A,H48B), C47(H47A,H47B), C49(H49A,H49B), C46(H46A,H46B), C53A(H53C,
 H53D), C52A(H52C,H52D), C51A(H51C,H51D), C50A(H50C,H50D)
6.b Aromatic/amide H refined with riding coordinates:
 N2(H2), C23(H23), C18(H18), C14(H14), C22(H22), C17(H17), C15(H15), C41(H41),
 C31(H31), C37(H37), C27(H27), C3(H3), C6(H6), C30(H30), C4(H4), C38(H38),
 C40(H40), C28(H28), C5(H5)
6.c Idealised Me refined as rotating group:
 C33(H33A,H33B,H33C), C34(H34A,H34B,H34C), C35(H35A,H35B,H35C), C45(H45A,H45B,
 H45C), C44(H44A,H44B,H44C), C43(H43A,H43B,H43C), C33A(H33D,H33E,H33F),
 C34A(H34D,H34E,H34F), C35A(H35D,H35E,H35F), C45A(H45D,H45E,H45F), C44A(H44D,
 H44E,H44F), C43A(H43D,H43E,H43F)
;
_atom_sites_solution_hydrogens   geom
_atom_sites_solution_primary     direct
_atom_sites_solution_secondary   ?
loop_
_atom_site_label
_atom_site_type_symbol
_atom_site_fract_x
_atom_site_fract_y
_atom_site_fract_z
_atom_site_U_iso_or_equiv
_atom_site_adp_type
_atom_site_occupancy
_atom_site_site_symmetry_order
_atom_site_calc_flag
_atom_site_refinement_flags_posn
_atom_site_refinement_flags_adp
_atom_site_refinement_flags_occupancy
_atom_site_disorder_assembly
_atom_site_disorder_group
O4 O 0.39772(15) 1.30679(14) 0.44249(10) 0.0435(4) Uani 1 1 d . . . . .
O3 O 0.52155(14) 1.49730(14) 0.27760(10) 0.0426(4) Uani 1 1 d . . . . .
N1 N 0.99633(15) 1.21920(15) 0.44866(11) 0.0294(4) Uani 1 1 d . . . . .
O2 O 0.64030(14) 1.67221(14) 0.25901(9) 0.0404(4) Uani 1 1 d . . . . .
N2 N 0.93753(15) 1.12887(15) 0.57687(11) 0.0295(4) Uani 1 1 d . . . . .
H2 H 0.891001 1.113302 0.624206 0.035 Uiso 1 1 calc R . . . .
O1 O 0.67387(15) 1.75314(14) 0.37514(9) 0.0418(4) Uani 1 1 d . . . . .
C16 C 0.78841(18) 1.29885(18) 0.50985(13) 0.0272(5) Uani 1 1 d . . . . .
C13 C 0.55991(18) 1.45813(18) 0.50209(13) 0.0260(5) Uani 1 1 d . . . . .
C23 C 1.24338(19) 0.93288(19) 0.55457(14) 0.0330(5) Uani 1 1 d . . . . .
H23 H 1.298190 0.866257 0.580304 0.040 Uiso 1 1 calc R . . . .
C25 C 1.05473(18) 1.06891(18) 0.55518(13) 0.0285(5) Uani 1 1 d . . . . .
C36 C 1.09813(19) 0.91931(19) 0.68690(14) 0.0313(5) Uani 1 1 d . . . . .
C21 C 1.20599(19) 1.08553(18) 0.43081(13) 0.0301(5) Uani 1 1 d . . . . .
C20 C 1.09011(18) 1.12548(18) 0.47386(13) 0.0278(5) Uani 1 1 d . . . . .
C18 C 0.57738(19) 1.35494(19) 0.56031(14) 0.0324(5) Uani 1 1 d . . . . .
H18 H 0.510998 1.337598 0.598183 0.039 Uiso 1 1 calc R . . . .
C2 C 0.6754(2) 1.8235(2) 0.29796(15) 0.0378(6) Uani 1 1 d . . . . .
C24 C 1.13058(19) 0.97239(18) 0.59909(14) 0.0300(5) Uani 1 1 d . . . . .
C14 C 0.66017(19) 1.47938(19) 0.44745(13) 0.0303(5) Uani 1 1 d . . . . .
H14 H 0.651561 1.548991 0.406887 0.036 Uiso 1 1 calc R . . . .
C11 C 0.3928(2) 1.3955(2) 0.37047(14) 0.0401(6) Uani 1 1 d . . . . .
H11A H 0.354510 1.471557 0.386004 0.048 Uiso 1 1 calc R . . . .
H11B H 0.345942 1.386072 0.333046 0.048 Uiso 1 1 calc R . . . .
C26 C 1.25058(19) 1.14498(19) 0.34707(14) 0.0311(5) Uani 1 1 d . . . . .
C19 C 0.90730(19) 1.21692(18) 0.51111(13) 0.0277(5) Uani 1 1 d . . . . .
C22 C 1.2790(2) 0.98699(19) 0.47399(14) 0.0331(5) Uani 1 1 d . . . . .
H22 H 1.357090 0.955197 0.447010 0.040 Uiso 1 1 calc R . . . .
C17 C 0.68884(19) 1.27712(19) 0.56438(14) 0.0329(5) Uani 1 1 d . . . . .
H17 H 0.697696 1.207627 0.605071 0.040 Uiso 1 1 calc R . . . .
C29 C 1.3385(2) 1.2633(2) 0.18915(14) 0.0412(6) Uani 1 1 d . . . . .
C15 C 0.77144(19) 1.40132(19) 0.45119(13) 0.0316(5) Uani 1 1 d . . . . .
H15 H 0.837770 1.418013 0.412872 0.038 Uiso 1 1 calc R . . . .
C9 C 0.6361(2) 1.4969(2) 0.23284(15) 0.0426(6) Uani 1 1 d . . . . .
H9A H 0.655900 1.452122 0.188613 0.051 Uiso 1 1 calc R . . . .
H9B H 0.695886 1.459908 0.270748 0.051 Uiso 1 1 calc R . . . .
C41 C 1.1289(2) 0.8005(2) 0.71431(15) 0.0394(6) Uani 1 1 d . . . . .
H41 H 1.165968 0.752222 0.675033 0.047 Uiso 1 1 calc R . . . .
C31 C 1.3707(2) 1.1361(2) 0.32205(14) 0.0360(6) Uani 1 1 d . . . . .
H31 H 1.425146 1.089502 0.358849 0.043 Uiso 1 1 calc R . . . .
C7 C 0.6575(2) 1.7797(2) 0.23467(14) 0.0364(6) Uani 1 1 d . . . . .
C37 C 1.0420(2) 0.9864(2) 0.74642(15) 0.0406(6) Uani 1 1 d . . . . .
H37 H 1.017638 1.067910 0.729603 0.049 Uiso 1 1 calc R . . . .
C8 C 0.6396(2) 1.6177(2) 0.19483(14) 0.0431(6) Uani 1 1 d . . . . .
H8A H 0.711825 1.617367 0.152583 0.052 Uiso 1 1 calc R . . . .
H8B H 0.569066 1.660345 0.167098 0.052 Uiso 1 1 calc R . . . .
C27 C 1.1749(2) 1.2133(2) 0.29025(15) 0.0417(6) Uani 1 1 d . . . . .
H27 H 1.092169 1.220560 0.304371 0.050 Uiso 1 1 calc R . . . .
C3 C 0.6957(2) 1.9303(2) 0.27875(16) 0.0446(6) Uani 1 1 d . . . . .
H3 H 0.706951 1.960827 0.321246 0.054 Uiso 1 1 calc R . . . .
C12 C 0.2824(2) 1.3050(2) 0.48628(15) 0.0429(6) Uani 1 1 d . . . . .
H12A H 0.236478 1.292129 0.449794 0.051 Uiso 1 1 calc R . . . .
H12B H 0.239696 1.380091 0.502447 0.051 Uiso 1 1 calc R . . . .
C6 C 0.6602(2) 1.8438(2) 0.15444(15) 0.0457(7) Uani 1 1 d . . . . .
H6 H 0.647313 1.815004 0.111641 0.055 Uiso 1 1 calc R . . . .
C30 C 1.4134(2) 1.1931(2) 0.24530(14) 0.0386(6) Uani 1 1 d . . . . .
H30 H 1.496482 1.183928 0.230494 0.046 Uiso 1 1 calc R . . . .
C10 C 0.5186(2) 1.3874(2) 0.32743(15) 0.0404(6) Uani 1 1 d . . . . .
H10A H 0.572541 1.363941 0.369129 0.048 Uiso 1 1 calc R . . . .
H10B H 0.545313 1.329099 0.292089 0.048 Uiso 1 1 calc R . . . .
C1 C 0.7081(2) 1.7887(2) 0.43780(15) 0.0460(7) Uani 1 1 d . . . . .
H1A H 0.648178 1.859820 0.451559 0.055 Uiso 1 1 calc R . . . .
H1B H 0.785660 1.805298 0.416799 0.055 Uiso 1 1 calc R . . . .
C4 C 0.6997(2) 1.9928(2) 0.19763(18) 0.0515(7) Uani 1 1 d . . . . .
H4 H 0.714984 2.065423 0.184713 0.062 Uiso 1 1 calc R . . . .
C39 C 1.0540(2) 0.8180(2) 0.85760(15) 0.0461(7) Uani 1 1 d . . . . .
C38 C 1.0212(2) 0.9364(2) 0.82957(16) 0.0482(7) Uani 1 1 d . . . . .
H38 H 0.983210 0.984649 0.868823 0.058 Uiso 1 1 calc R . . . .
C40 C 1.1065(2) 0.7514(2) 0.79752(16) 0.0470(7) Uani 1 1 d . . . . .
H40 H 1.127486 0.669872 0.814126 0.056 Uiso 1 1 calc R . . . .
C28 C 1.2184(2) 1.2705(2) 0.21369(16) 0.0484(7) Uani 1 1 d . . . . .
H28 H 1.164372 1.316462 0.176488 0.058 Uiso 1 1 calc R . . . .
C5 C 0.6819(2) 1.9508(2) 0.13606(17) 0.0528(7) Uani 1 1 d . . . . .
H5 H 0.684331 1.994524 0.080726 0.063 Uiso 1 1 calc R . . . .
O6 O 0.9998(3) 0.2901(3) 0.68722(19) 0.0680(14) Uani 0.753(10) 1 d D . P A 1
C53 C 1.0162(4) 0.3163(5) 0.7597(3) 0.0592(14) Uani 0.753(10) 1 d D . P A 1
H53A H 1.086403 0.259094 0.782220 0.071 Uiso 0.753(10) 1 calc R . P A 1
H53B H 0.945226 0.317234 0.803232 0.071 Uiso 0.753(10) 1 calc R . P A 1
C52 C 1.0351(5) 0.4344(5) 0.7310(4) 0.0690(16) Uani 0.753(10) 1 d D . P A 1
H52A H 1.118735 0.430393 0.705774 0.083 Uiso 0.753(10) 1 calc R . P A 1
H52B H 1.011203 0.476815 0.777016 0.083 Uiso 0.753(10) 1 calc R . P A 1
C51 C 0.9509(6) 0.4882(4) 0.6660(5) 0.076(2) Uani 0.753(10) 1 d D . P A 1
H51A H 0.867985 0.518571 0.692824 0.091 Uiso 0.753(10) 1 calc R . P A 1
H51B H 0.975440 0.551401 0.624283 0.091 Uiso 0.753(10) 1 calc R . P A 1
C50 C 0.9620(5) 0.3935(5) 0.6279(4) 0.0668(15) Uani 0.753(10) 1 d D . P A 1
H50A H 0.884621 0.399604 0.613698 0.080 Uiso 0.753(10) 1 calc R . P A 1
H50B H 1.021178 0.394370 0.576284 0.080 Uiso 0.753(10) 1 calc R . P A 1
C32 C 1.3850(2) 1.3318(3) 0.10660(17) 0.0633(9) Uani 1 1 d D . . . .
C33 C 1.3377(8) 1.3334(10) 0.0361(4) 0.099(4) Uani 0.538(8) 1 d D . P B 1
H33A H 1.250632 1.361270 0.047133 0.149 Uiso 0.538(8) 1 calc GR . P B 1
H33B H 1.361964 1.255307 0.025238 0.149 Uiso 0.538(8) 1 calc GR . P B 1
H33C H 1.367867 1.384566 -0.012620 0.149 Uiso 0.538(8) 1 calc GR . P B 1
C34 C 1.3417(7) 1.4659(5) 0.1201(4) 0.078(3) Uani 0.538(8) 1 d D . P B 1
H34A H 1.378097 1.470229 0.165061 0.117 Uiso 0.538(8) 1 calc GR . P B 1
H34B H 1.254908 1.491000 0.134752 0.117 Uiso 0.538(8) 1 calc GR . P B 1
H34C H 1.366544 1.516150 0.068552 0.117 Uiso 0.538(8) 1 calc GR . P B 1
C35 C 1.5170(6) 1.3079(8) 0.0911(7) 0.063(3) Uani 0.538(8) 1 d D . P B 1
H35A H 1.554517 1.226864 0.087619 0.094 Uiso 0.538(8) 1 calc GR . P B 1
H35B H 1.542100 1.324133 0.136875 0.094 Uiso 0.538(8) 1 calc GR . P B 1
H35C H 1.540973 1.357074 0.038697 0.094 Uiso 0.538(8) 1 calc GR . P B 1
C42 C 1.0372(2) 0.7648(3) 0.95058(16) 0.0600(8) Uani 1 1 d D . . . .
C45 C 0.9140(4) 0.8114(5) 0.9917(3) 0.077(2) Uani 0.679(7) 1 d D . P C 1
H45A H 0.857642 0.806488 0.960127 0.116 Uiso 0.679(7) 1 calc GR . P C 1
H45B H 0.900341 0.892010 0.993747 0.116 Uiso 0.679(7) 1 calc GR . P C 1
H45C H 0.902407 0.766434 1.048418 0.116 Uiso 0.679(7) 1 calc GR . P C 1
C44 C 1.1332(6) 0.7708(8) 0.9866(5) 0.091(3) Uani 0.679(7) 1 d D . P C 1
H44A H 1.130408 0.851566 0.979527 0.136 Uiso 0.679(7) 1 calc GR . P C 1
H44B H 1.209788 0.729349 0.958394 0.136 Uiso 0.679(7) 1 calc GR . P C 1
H44C H 1.123962 0.735629 1.045958 0.136 Uiso 0.679(7) 1 calc GR . P C 1
C43 C 1.0503(6) 0.6288(4) 0.9628(3) 0.0793(19) Uani 0.679(7) 1 d D . P C 1
H43A H 1.131747 0.588686 0.940774 0.119 Uiso 0.679(7) 1 calc GR . P C 1
H43B H 0.994431 0.619555 0.932887 0.119 Uiso 0.679(7) 1 calc GR . P C 1
H43C H 1.032494 0.595974 1.022157 0.119 Uiso 0.679(7) 1 calc GR . P C 1
O5 O 1.23312(19) 0.87838(19) 0.26186(12) 0.0718(6) Uani 1 1 d . . . . .
C48 C 1.3011(4) 0.8091(5) 0.1399(3) 0.1107(15) Uani 1 1 d . . . . .
H48A H 1.230386 0.821475 0.114621 0.133 Uiso 1 1 calc R . . . .
H48B H 1.368466 0.750438 0.115674 0.133 Uiso 1 1 calc R . . . .
C47 C 1.3321(4) 0.9207(5) 0.1260(2) 0.1057(15) Uani 1 1 d . . . . .
H47A H 1.417802 0.910636 0.104394 0.127 Uiso 1 1 calc R . . . .
H47B H 1.284709 0.982452 0.086676 0.127 Uiso 1 1 calc R . . . .
C49 C 1.2767(4) 0.7734(4) 0.2295(3) 0.1020(13) Uani 1 1 d . . . . .
H49A H 1.349995 0.722712 0.251462 0.122 Uiso 1 1 calc R . . . .
H49B H 1.216050 0.731144 0.245380 0.122 Uiso 1 1 calc R . . . .
C46 C 1.3013(4) 0.9459(4) 0.2089(2) 0.0963(13) Uani 1 1 d . . . . .
H46A H 1.375002 0.931659 0.231331 0.116 Uiso 1 1 calc R . . . .
H46B H 1.256448 1.028210 0.205795 0.116 Uiso 1 1 calc R . . . .
C33A C 1.4877(13) 1.3670(14) 0.1074(10) 0.156(10) Uani 0.462(8) 1 d D . P B 2
H33D H 1.552647 1.298791 0.124209 0.234 Uiso 0.462(8) 1 calc GR . P B 2
H33E H 1.466631 1.418125 0.146847 0.234 Uiso 0.462(8) 1 calc GR . P B 2
H33F H 1.513139 1.407745 0.051557 0.234 Uiso 0.462(8) 1 calc GR . P B 2
C34A C 1.4410(11) 1.2326(8) 0.0484(4) 0.125(5) Uani 0.462(8) 1 d D . P B 2
H34D H 1.378168 1.201476 0.044796 0.187 Uiso 0.462(8) 1 calc GR . P B 2
H34E H 1.504615 1.170326 0.073531 0.187 Uiso 0.462(8) 1 calc GR . P B 2
H34F H 1.473349 1.267477 -0.007564 0.187 Uiso 0.462(8) 1 calc GR . P B 2
C35A C 1.2919(8) 1.4137(9) 0.0607(6) 0.116(6) Uani 0.462(8) 1 d D . P B 2
H35D H 1.240159 1.469011 0.094721 0.173 Uiso 0.462(8) 1 calc GR . P B 2
H35E H 1.244612 1.372041 0.047691 0.173 Uiso 0.462(8) 1 calc GR . P B 2
H35F H 1.328419 1.454768 0.008874 0.173 Uiso 0.462(8) 1 calc GR . P B 2
C45A C 1.1551(11) 0.7003(15) 0.9791(12) 0.122(10) Uani 0.321(7) 1 d D . P C 2
H45D H 1.209798 0.747937 0.957673 0.183 Uiso 0.321(7) 1 calc GR . P C 2
H45E H 1.188404 0.628629 0.958172 0.183 Uiso 0.321(7) 1 calc GR . P C 2
H45F H 1.143918 0.682431 1.040048 0.183 Uiso 0.321(7) 1 calc GR . P C 2
C44A C 0.9430(12) 0.7124(13) 0.9760(7) 0.095(6) Uani 0.321(7) 1 d D . P C 2
H44D H 0.960608 0.649365 0.946773 0.143 Uiso 0.321(7) 1 calc GR . P C 2
H44E H 0.868411 0.769817 0.962505 0.143 Uiso 0.321(7) 1 calc GR . P C 2
H44F H 0.935013 0.681979 1.036126 0.143 Uiso 0.321(7) 1 calc GR . P C 2
C43A C 0.9940(12) 0.8702(8) 1.0060(5) 0.079(4) Uani 0.321(7) 1 d D . P C 2
H43D H 0.917899 0.924006 0.992062 0.118 Uiso 0.321(7) 1 calc GR . P C 2
H43E H 1.054260 0.911458 0.992332 0.118 Uiso 0.321(7) 1 calc GR . P C 2
H43F H 0.984660 0.835983 1.065547 0.118 Uiso 0.321(7) 1 calc GR . P C 2
O6A O 1.006(2) 0.381(2) 0.7922(13) 0.192(9) Uani 0.247(10) 1 d D U P A 2
C53A C 1.025(3) 0.486(2) 0.7446(17) 0.163(12) Uani 0.247(10) 1 d D U P A 2
H53C H 1.110668 0.476420 0.724837 0.196 Uiso 0.247(10) 1 calc R . P A 2
H53D H 0.993303 0.546459 0.778077 0.196 Uiso 0.247(10) 1 calc R . P A 2
C52A C 0.960(2) 0.516(2) 0.6734(12) 0.144(13) Uani 0.247(10) 1 d D U P A 2
H52C H 0.994644 0.565030 0.624544 0.172 Uiso 0.247(10) 1 calc R . P A 2
H52D H 0.874218 0.554830 0.688428 0.172 Uiso 0.247(10) 1 calc R . P A 2
C51A C 0.981(4) 0.394(3) 0.6579(17) 0.197(15) Uani 0.247(10) 1 d D U P A 2
H51C H 0.918868 0.392372 0.628651 0.236 Uiso 0.247(10) 1 calc R . P A 2
H51D H 1.060126 0.365954 0.625327 0.236 Uiso 0.247(10) 1 calc R . P A 2
C50A C 0.971(4) 0.325(3) 0.744(2) 0.237(17) Uani 0.247(10) 1 d D U P A 2
H50C H 0.888551 0.321860 0.765340 0.285 Uiso 0.247(10) 1 calc R . P A 2
H50D H 1.024284 0.245625 0.745836 0.285 Uiso 0.247(10) 1 calc R . P A 2

loop_
_atom_site_aniso_label
_atom_site_aniso_U_11
_atom_site_aniso_U_22
_atom_site_aniso_U_33
_atom_site_aniso_U_23
_atom_site_aniso_U_13
_atom_site_aniso_U_12
O4 0.0505(11) 0.0455(10) 0.0364(9) -0.0020(8) -0.0094(8) -0.0193(8)
O3 0.0419(10) 0.0434(10) 0.0395(10) -0.0069(8) -0.0004(8) -0.0137(8)
N1 0.0259(10) 0.0285(10) 0.0313(10) -0.0075(8) -0.0021(8) -0.0049(8)
O2 0.0497(10) 0.0455(10) 0.0289(9) -0.0051(7) -0.0029(7) -0.0214(8)
N2 0.0276(10) 0.0281(10) 0.0277(10) -0.0046(8) 0.0020(8) -0.0064(8)
O1 0.0569(11) 0.0441(10) 0.0315(9) 0.0002(8) -0.0096(8) -0.0281(8)
C16 0.0277(12) 0.0267(12) 0.0263(11) -0.0068(9) -0.0044(9) -0.0053(9)
C13 0.0276(12) 0.0258(12) 0.0244(11) -0.0082(9) -0.0033(9) -0.0056(9)
C23 0.0309(13) 0.0264(12) 0.0380(13) -0.0055(10) -0.0071(10) -0.0031(10)
C25 0.0256(12) 0.0278(12) 0.0322(12) -0.0095(10) -0.0020(9) -0.0070(10)
C36 0.0247(12) 0.0313(13) 0.0343(13) -0.0009(10) -0.0068(10) -0.0063(10)
C21 0.0286(12) 0.0292(12) 0.0332(13) -0.0089(10) -0.0019(10) -0.0091(10)
C20 0.0265(12) 0.0260(12) 0.0308(12) -0.0069(9) -0.0059(9) -0.0056(9)
C18 0.0276(12) 0.0320(13) 0.0317(13) -0.0062(10) 0.0038(10) -0.0067(10)
C2 0.0312(13) 0.0421(15) 0.0359(14) -0.0003(11) -0.0014(10) -0.0137(11)
C24 0.0305(13) 0.0250(12) 0.0337(13) -0.0044(10) -0.0051(10) -0.0080(10)
C14 0.0330(13) 0.0276(12) 0.0275(12) -0.0035(9) -0.0044(10) -0.0067(10)
C11 0.0472(15) 0.0428(15) 0.0329(13) -0.0061(11) -0.0090(11) -0.0157(12)
C26 0.0294(13) 0.0306(12) 0.0328(13) -0.0100(10) -0.0006(10) -0.0078(10)
C19 0.0287(12) 0.0257(12) 0.0273(12) -0.0061(10) -0.0021(10) -0.0069(9)
C22 0.0265(12) 0.0312(13) 0.0397(14) -0.0111(11) 0.0005(10) -0.0063(10)
C17 0.0332(13) 0.0281(13) 0.0297(12) -0.0021(10) 0.0001(10) -0.0051(10)
C29 0.0367(14) 0.0499(16) 0.0321(13) -0.0078(12) 0.0018(11) -0.0115(12)
C15 0.0265(12) 0.0351(13) 0.0304(12) -0.0066(10) 0.0015(9) -0.0093(10)
C9 0.0415(15) 0.0518(16) 0.0340(14) -0.0156(12) 0.0004(11) -0.0117(12)
C41 0.0386(14) 0.0334(14) 0.0381(14) -0.0034(11) -0.0056(11) -0.0029(11)
C31 0.0303(13) 0.0402(14) 0.0346(13) -0.0091(11) -0.0014(10) -0.0076(11)
C7 0.0287(13) 0.0420(15) 0.0340(13) -0.0032(11) 0.0008(10) -0.0116(11)
C37 0.0409(15) 0.0355(14) 0.0387(14) -0.0063(11) -0.0024(11) -0.0060(11)
C8 0.0421(15) 0.0586(17) 0.0284(13) -0.0117(12) 0.0019(11) -0.0170(12)
C27 0.0304(13) 0.0528(16) 0.0359(14) -0.0023(12) -0.0017(11) -0.0118(12)
C3 0.0416(15) 0.0404(15) 0.0489(16) -0.0030(12) -0.0045(12) -0.0143(12)
C12 0.0528(17) 0.0454(15) 0.0386(14) -0.0070(12) -0.0102(12) -0.0240(12)
C6 0.0404(15) 0.0549(17) 0.0339(14) 0.0004(12) -0.0035(11) -0.0124(12)
C30 0.0306(13) 0.0466(15) 0.0359(14) -0.0110(12) 0.0030(11) -0.0112(11)
C10 0.0484(16) 0.0399(15) 0.0361(14) -0.0092(11) -0.0082(11) -0.0147(12)
C1 0.0595(17) 0.0470(16) 0.0423(15) -0.0081(12) -0.0116(13) -0.0278(13)
C4 0.0448(16) 0.0407(16) 0.0573(18) 0.0045(14) -0.0018(13) -0.0125(12)
C39 0.0286(13) 0.0596(18) 0.0365(14) 0.0052(13) -0.0040(11) -0.0072(12)
C38 0.0424(15) 0.0565(18) 0.0381(15) -0.0126(13) 0.0010(12) -0.0069(13)
C40 0.0397(15) 0.0376(15) 0.0475(16) 0.0065(12) -0.0064(12) -0.0022(12)
C28 0.0397(15) 0.0592(18) 0.0376(15) 0.0005(13) -0.0087(12) -0.0091(13)
C5 0.0477(17) 0.0527(18) 0.0425(16) 0.0081(13) -0.0003(13) -0.0126(13)
O6 0.082(2) 0.051(2) 0.067(2) -0.0090(16) -0.0131(16) -0.0151(16)
C53 0.048(2) 0.078(3) 0.044(2) -0.011(2) -0.0078(19) -0.009(2)
C52 0.055(3) 0.066(4) 0.092(4) -0.021(3) -0.026(3) -0.012(2)
C51 0.059(4) 0.042(3) 0.130(6) 0.003(3) -0.039(4) -0.018(3)
C50 0.067(3) 0.074(3) 0.058(3) -0.017(3) -0.014(2) -0.013(2)
C32 0.0475(18) 0.092(2) 0.0353(15) 0.0126(15) -0.0020(13) -0.0235(17)
C33 0.089(7) 0.199(13) 0.028(3) -0.006(5) 0.000(4) -0.087(8)
C34 0.109(6) 0.059(4) 0.049(4) 0.012(3) 0.011(4) -0.035(4)
C35 0.054(4) 0.077(6) 0.045(4) 0.010(4) 0.008(3) -0.031(4)
C42 0.0414(16) 0.079(2) 0.0365(15) 0.0110(14) -0.0031(12) -0.0069(15)
C45 0.062(3) 0.091(5) 0.049(3) 0.007(3) 0.014(2) -0.014(3)
C44 0.083(5) 0.157(9) 0.039(3) 0.011(5) -0.022(4) -0.059(5)
C43 0.098(5) 0.072(4) 0.046(3) 0.016(2) -0.006(3) -0.021(3)
O5 0.0633(13) 0.0774(15) 0.0525(12) -0.0061(11) 0.0030(10) -0.0049(11)
C48 0.102(3) 0.137(4) 0.101(4) -0.056(3) -0.014(3) -0.021(3)
C47 0.073(3) 0.156(4) 0.058(2) -0.001(2) 0.0058(19) -0.021(3)
C49 0.110(3) 0.103(3) 0.095(3) -0.045(3) 0.002(2) -0.025(3)
C46 0.110(3) 0.116(3) 0.072(3) -0.026(2) 0.014(2) -0.058(3)
C33A 0.21(2) 0.23(2) 0.086(11) 0.078(13) -0.070(13) -0.185(19)
C34A 0.153(11) 0.125(8) 0.031(4) -0.001(5) 0.020(5) 0.009(7)
C35A 0.081(7) 0.121(10) 0.073(8) 0.054(7) 0.014(6) -0.010(6)
C45A 0.102(11) 0.15(2) 0.046(8) 0.004(12) -0.026(7) 0.039(13)
C44A 0.138(14) 0.118(14) 0.045(6) 0.000(7) 0.011(7) -0.087(13)
C43A 0.122(11) 0.067(7) 0.032(5) -0.002(5) 0.000(6) -0.022(7)
O6A 0.233(19) 0.19(2) 0.152(18) -0.025(15) -0.013(15) -0.085(15)
C53A 0.18(2) 0.18(3) 0.092(17) -0.012(18) 0.013(15) -0.03(2)
C52A 0.100(18) 0.21(3) 0.055(12) -0.038(15) 0.044(12) 0.016(17)
C51A 0.24(3) 0.22(3) 0.13(2) -0.10(2) 0.00(2) -0.02(2)
C50A 0.27(3) 0.22(3) 0.22(3) -0.05(3) -0.02(3) -0.07(2)

_geom_special_details            
;
 All esds (except the esd in the dihedral angle between two l.s. planes)
 are estimated using the full covariance matrix.  The cell esds are taken
 into account individually in the estimation of esds in distances, angles
 and torsion angles; correlations between esds in cell parameters are only
 used when they are defined by crystal symmetry.  An approximate (isotropic)
 treatment of cell esds is used for estimating esds involving l.s. planes.
;
loop_
_geom_bond_atom_site_label_1
_geom_bond_atom_site_label_2
_geom_bond_distance
_geom_bond_site_symmetry_2
_geom_bond_publ_flag
O4 C11 1.414(3) . ?
O4 C12 1.421(3) . ?
O6Ab C53A 1.408(15) . ?
C53Ab C52A 1.483(17) . ?
C52Ab C51A 1.553(19) . ?
O6Ab C50A 1.405(15) . ?
C51Ab C50A 1.484(17) . ?
O3 C9 1.413(3) . ?
O3 C10 1.423(3) . ?
N1 C20 1.388(3) . ?
N1 C19 1.321(3) . ?
O2 C7 1.374(3) . ?
O2 C8 1.428(3) . ?
N2 C25 1.379(3) . ?
N2 C19 1.365(3) . ?
O1 C2 1.368(3) . ?
O1 C1 1.435(3) . ?
C16 C19 1.464(3) . ?
C16 C17 1.392(3) . ?
C16 C15 1.389(3) . ?
C13 C13 1.485(4) 2_686 ?
C13 C18 1.392(3) . ?
C13 C14 1.397(3) . ?
C23 C24 1.393(3) . ?
C23 C22 1.390(3) . ?
C25 C20 1.410(3) . ?
C25 C24 1.402(3) . ?
C36 C24 1.476(3) . ?
C36 C41 1.389(3) . ?
C36 C37 1.390(3) . ?
C21 C20 1.412(3) . ?
C21 C26 1.484(3) . ?
C21 C22 1.394(3) . ?
C18 C17 1.381(3) . ?
C2 C7 1.408(3) . ?
C2 C3 1.385(3) . ?
C14 C15 1.380(3) . ?
C11 C10 1.506(3) . ?
C26 C31 1.388(3) . ?
C26 C27 1.394(3) . ?
C29 C30 1.387(3) . ?
C29 C28 1.390(3) . ?
C29 C32 1.524(3) . ?
C9 C8 1.494(4) . ?
C41 C40 1.380(3) . ?
C31 C30 1.379(3) . ?
C7 C6 1.381(3) . ?
C37 C38 1.380(3) . ?
C27 C28 1.382(3) . ?
C3 C4 1.386(4) . ?
C12 C1 1.492(3) 2_686 ?
C6 C5 1.396(4) . ?
C1 C12 1.492(3) 2_686 ?
C4 C5 1.366(4) . ?
C39 C38 1.387(4) . ?
C39 C40 1.388(4) . ?
C39 C42 1.530(3) . ?
C32 C33 1.427(6) . ?
C32 C34 1.653(6) . ?
C32 C35 1.492(7) . ?
C32 C33A 1.449(9) . ?
C32 C34A 1.659(8) . ?
C32 C35A 1.463(8) . ?
C42 C45 1.482(5) . ?
C42 C44 1.456(6) . ?
C42 C43 1.625(6) . ?
C42 C45A 1.503(10) . ?
C42 C44A 1.425(9) . ?
C42 C43A 1.693(8) . ?
O5 C49 1.450(4) . ?
O5 C46 1.385(4) . ?
C48 C47 1.515(6) . ?
C48 C49 1.447(6) . ?
C47 C46 1.453(5) . ?
O6A C53 1.418(6) . ?
O6A C50 1.426(6) . ?
C53A C52 1.512(8) . ?
C52A C51 1.537(8) . ?
C51A C50 1.450(9) . ?

loop_
_geom_angle_atom_site_label_1
_geom_angle_atom_site_label_2
_geom_angle_atom_site_label_3
_geom_angle
_geom_angle_site_symmetry_1
_geom_angle_site_symmetry_3
_geom_angle_publ_flag
C11 O4 C12 111.88(18) . . ?
C50Ab O6Ab C53A 110.7(12) . . ?
O6Ab C53Ab C52A 105.6(11) . . ?
C9 O3 C10 112.21(18) . . ?
C19 N1 C20 105.35(17) . . ?
C7 O2 C8 117.11(17) . . ?
C50Ab C51Ab C52A 101.6(12) . . ?
O6Ab C50Ab C51A 106.3(11) . . ?
C53Ab C52Ab C51A 100.0(11) . . ?
C19 N2 C25 107.11(17) . . ?
C2 O1 C1 116.55(18) . . ?
C17 C16 C19 122.46(19) . . ?
C15 C16 C19 119.93(19) . . ?
C15 C16 C17 117.59(19) . . ?
C18 C13 C13 121.6(2) . 2_686 ?
C18 C13 C14 117.03(19) . . ?
C14 C13 C13 121.4(2) . 2_686 ?
C22 C23 C24 122.7(2) . . ?
N2 C25 C20 105.35(18) . . ?
N2 C25 C24 131.3(2) . . ?
C24 C25 C20 123.33(19) . . ?
C41 C36 C24 121.5(2) . . ?
C41 C36 C37 117.3(2) . . ?
C37 C36 C24 121.1(2) . . ?
C20 C21 C26 123.49(19) . . ?
C22 C21 C20 115.1(2) . . ?
C22 C21 C26 121.4(2) . . ?
N1 C20 C25 109.43(18) . . ?
N1 C20 C21 129.58(19) . . ?
C25 C20 C21 120.98(19) . . ?
C17 C18 C13 121.6(2) . . ?
O1 C2 C7 115.7(2) . . ?
O1 C2 C3 124.9(2) . . ?
C3 C2 C7 119.5(2) . . ?
C23 C24 C25 114.58(19) . . ?
C23 C24 C36 121.63(19) . . ?
C25 C24 C36 123.70(19) . . ?
C15 C14 C13 121.4(2) . . ?
O4 C11 C10 107.59(19) . . ?
C33Ab C32 C29 115.0(6) . . ?
C31 C26 C21 121.1(2) . . ?
C35Ab C32 C29 114.2(4) . . ?
C35Ab C32 C34A 101.1(6) . . ?
C33Ab C32 C34A 102.8(7) . . ?
C33Ab C32 C35A 118.2(7) . . ?
C45Ab C42 C39 110.9(8) . . ?
C44Ab C42 C39 113.2(5) . . ?
C44Ab C42 C45A 119.1(9) . . ?
C45Ab C42 C43A 98.7(7) . . ?
C44Ab C42 C43A 103.7(6) . . ?
C31 C26 C27 116.7(2) . . ?
C27 C26 C21 122.3(2) . . ?
N1 C19 N2 112.73(18) . . ?
N1 C19 C16 123.86(19) . . ?
N2 C19 C16 123.41(18) . . ?
C23 C22 C21 123.3(2) . . ?
C18 C17 C16 121.1(2) . . ?
C30 C29 C28 116.2(2) . . ?
C30 C29 C32 121.7(2) . . ?
C28 C29 C32 122.1(2) . . ?
C14 C15 C16 121.3(2) . . ?
O3 C9 C8 109.8(2) . . ?
C40 C41 C36 121.2(2) . . ?
C30 C31 C26 121.9(2) . . ?
O2 C7 C2 115.5(2) . . ?
O2 C7 C6 124.9(2) . . ?
C6 C7 C2 119.6(2) . . ?
C38 C37 C36 121.0(2) . . ?
O2 C8 C9 108.71(19) . . ?
C28 C27 C26 121.0(2) . . ?
C2 C3 C4 120.1(3) . . ?
O4 C12 C1 110.0(2) . 2_686 ?
C7 C6 C5 120.2(3) . . ?
C31 C30 C29 121.8(2) . . ?
O3 C10 C11 108.29(19) . . ?
O1 C1 C12 109.23(19) . 2_686 ?
C5 C4 C3 120.6(3) . . ?
C38 C39 C40 116.7(2) . . ?
C38 C39 C42 121.0(3) . . ?
C40 C39 C42 122.2(2) . . ?
C37 C38 C39 122.0(2) . . ?
C41 C40 C39 121.7(2) . . ?
C27 C28 C29 122.4(2) . . ?
C4 C5 C6 120.0(2) . . ?
C29 C32 C34 104.6(3) . . ?
C29 C32 C34A 102.0(4) . . ?
C33A C32 C29 115.9(4) . . ?
C33A C32 C34 106.6(5) . . ?
C33A C32 C35 113.5(5) . . ?
C35A C32 C29 113.3(5) . . ?
C35A C32 C34 101.1(4) . . ?
C39 C42 C43 109.3(3) . . ?
C39 C42 C43A 109.4(4) . . ?
C45A C42 C39 111.6(3) . . ?
C45A C42 C43 103.1(4) . . ?
C44A C42 C39 108.9(4) . . ?
C44A C42 C45 117.2(4) . . ?
C44A C42 C43 106.2(4) . . ?
C46 O5 C49 102.5(3) . . ?
C49 C48 C47 104.7(4) . . ?
C46 C47 C48 102.6(3) . . ?
C48 C49 O5 105.9(4) . . ?
O5 C46 C47 111.2(4) . . ?
C53A O6A C50 110.1(4) . . ?
O6A C53A C52 104.6(4) . . ?
C53A C52A C51 99.8(4) . . ?
C50A C51A C52 104.0(4) . . ?
O6A C50A C51 106.7(4) . . ?

_iucr_refine_instructions_details 
;
TITL GG011 in P-1 #2
 gg011.res created by SHELXL-2016/4 at 16:43:33 on 19-Jul-2017
REM reset to P-1 #2
CELL 1.54178 12.0595 12.5637 16.8685 74.7825 76.6602 70.7332
ZERR 1 0.0002 0.0003 0.0003 0.0011 0.0012 0.0011
LATT 1
SFAC C H N O
UNIT 106 130 4 12
SADI C33 C32 C35 C32 C34 C32
SADI C33 C34 C34 C35
SADI C45 C42 C44 C42 C43 C42
SADI C45 C44 C44 C43
SIMU O6A C53A C52A C51A C50A

L.S. 100
PLAN  20
TEMP -100.16
BOND
fmap 2
acta
OMIT 3 6 3
OMIT -2 -2 6
OMIT 0 -4 3
OMIT 0 0 8
REM <olex2.extras>
REM <HklSrc "%.\\GG011.hkl">
REM </olex2.extras>

WGHT    0.069000    1.085500
FVAR       0.12614   0.53816   0.67896   0.75252
O4    4    0.397723    1.306787    0.442490    11.00000    0.05046    0.04547 =
         0.03635   -0.00197   -0.00938   -0.01933
O3    4    0.521551    1.497303    0.277602    11.00000    0.04187    0.04343 =
         0.03948   -0.00692   -0.00039   -0.01369
N1    3    0.996327    1.219195    0.448655    11.00000    0.02591    0.02854 =
         0.03130   -0.00752   -0.00212   -0.00495
O2    4    0.640297    1.672210    0.259005    11.00000    0.04969    0.04548 =
         0.02889   -0.00509   -0.00295   -0.02136
N2    3    0.937533    1.128873    0.576871    11.00000    0.02763    0.02807 =
         0.02769   -0.00462    0.00200   -0.00636
AFIX  43
H2    2    0.891001    1.113302    0.624206    11.00000   -1.20000
AFIX   0

O1    4    0.673868    1.753140    0.375144    11.00000    0.05690    0.04405 =
         0.03151    0.00019   -0.00956   -0.02811
C16   1    0.788406    1.298855    0.509846    11.00000    0.02774    0.02668 =
         0.02629   -0.00677   -0.00441   -0.00531
C13   1    0.559915    1.458129    0.502092    11.00000    0.02762    0.02584 =
         0.02444   -0.00817   -0.00326   -0.00562
C23   1    1.243383    0.932881    0.554568    11.00000    0.03094    0.02635 =
         0.03802   -0.00547   -0.00707   -0.00313
AFIX  43
H23   2    1.298190    0.866257    0.580304    11.00000   -1.20000
AFIX   0
C25   1    1.054735    1.068907    0.555176    11.00000    0.02556    0.02780 =
         0.03223   -0.00949   -0.00203   -0.00703
C36   1    1.098128    0.919309    0.686903    11.00000    0.02473    0.03131 =
         0.03428   -0.00091   -0.00683   -0.00627
C21   1    1.205991    1.085527    0.430809    11.00000    0.02856    0.02922 =
         0.03320   -0.00894   -0.00186   -0.00910
C20   1    1.090111    1.125479    0.473865    11.00000    0.02647    0.02600 =
         0.03083   -0.00691   -0.00595   -0.00556
C18   1    0.577378    1.354943    0.560308    11.00000    0.02757    0.03200 =
         0.03171   -0.00617    0.00376   -0.00669
AFIX  43
H18   2    0.510998    1.337598    0.598183    11.00000   -1.20000
AFIX   0

C2    1    0.675395    1.823476    0.297959    11.00000    0.03118    0.04207 =
         0.03590   -0.00029   -0.00139   -0.01369
C24   1    1.130584    0.972386    0.599091    11.00000    0.03051    0.02498 =
         0.03367   -0.00443   -0.00515   -0.00795
C14   1    0.660170    1.479381    0.447448    11.00000    0.03297    0.02761 =
         0.02746   -0.00352   -0.00435   -0.00671
AFIX  43
H14   2    0.651561    1.548991    0.406887    11.00000   -1.20000
AFIX   0

C11   1    0.392832    1.395471    0.370468    11.00000    0.04721    0.04277 =
         0.03290   -0.00612   -0.00901   -0.01571
AFIX  23
H11A  2    0.354510    1.471557    0.386004    11.00000   -1.20000
H11B  2    0.345942    1.386072    0.333046    11.00000   -1.20000
AFIX   0

C26   1    1.250578    1.144975    0.347067    11.00000    0.02935    0.03055 =
         0.03275   -0.01000   -0.00060   -0.00782
C19   1    0.907296    1.216918    0.511105    11.00000    0.02869    0.02575 =
         0.02730   -0.00615   -0.00212   -0.00692
C22   1    1.279027    0.986989    0.473991    11.00000    0.02645    0.03117 =
         0.03966   -0.01108    0.00047   -0.00628
AFIX  43
H22   2    1.357090    0.955197    0.447010    11.00000   -1.20000
AFIX   0
C17   1    0.688840    1.277121    0.564383    11.00000    0.03321    0.02810 =
         0.02974   -0.00215    0.00009   -0.00506
AFIX  43
H17   2    0.697696    1.207627    0.605071    11.00000   -1.20000
AFIX   0
C29   1    1.338486    1.263344    0.189147    11.00000    0.03675    0.04995 =
         0.03209   -0.00780    0.00178   -0.01147
C15   1    0.771442    1.401325    0.451188    11.00000    0.02650    0.03506 =
         0.03043   -0.00656    0.00151   -0.00933
AFIX  43
H15   2    0.837770    1.418013    0.412872    11.00000   -1.20000
AFIX   0

C9    1    0.636119    1.496932    0.232837    11.00000    0.04146    0.05181 =
         0.03403   -0.01555    0.00039   -0.01171
AFIX  23
H9A   2    0.655900    1.452122    0.188613    11.00000   -1.20000
H9B   2    0.695886    1.459908    0.270748    11.00000   -1.20000
AFIX   0

C41   1    1.128855    0.800525    0.714308    11.00000    0.03856    0.03335 =
         0.03811   -0.00341   -0.00555   -0.00287
AFIX  43
H41   2    1.165968    0.752222    0.675033    11.00000   -1.20000
AFIX   0
C31   1    1.370733    1.136131    0.322049    11.00000    0.03027    0.04025 =
         0.03456   -0.00911   -0.00137   -0.00761
AFIX  43
H31   2    1.425146    1.089502    0.358849    11.00000   -1.20000
AFIX   0

C7    1    0.657480    1.779659    0.234673    11.00000    0.02868    0.04196 =
         0.03397   -0.00321    0.00081   -0.01162
C37   1    1.042022    0.986419    0.746415    11.00000    0.04094    0.03553 =
         0.03872   -0.00634   -0.00245   -0.00600
AFIX  43
H37   2    1.017638    1.067910    0.729603    11.00000   -1.20000
AFIX   0

C8    1    0.639558    1.617666    0.194834    11.00000    0.04206    0.05860 =
         0.02841   -0.01169    0.00188   -0.01704
AFIX  23
H8A   2    0.711825    1.617367    0.152583    11.00000   -1.20000
H8B   2    0.569066    1.660345    0.167098    11.00000   -1.20000
AFIX   0

C27   1    1.174924    1.213264    0.290251    11.00000    0.03042    0.05284 =
         0.03594   -0.00232   -0.00168   -0.01177
AFIX  43
H27   2    1.092169    1.220560    0.304371    11.00000   -1.20000
AFIX   0

C3    1    0.695728    1.930312    0.278749    11.00000    0.04161    0.04037 =
         0.04890   -0.00301   -0.00454   -0.01428
AFIX  43
H3    2    0.706951    1.960827    0.321246    11.00000   -1.20000
AFIX   0
C12   1    0.282414    1.304960    0.486284    11.00000    0.05284    0.04542 =
         0.03861   -0.00704   -0.01020   -0.02403
AFIX  23
H12A  2    0.236478    1.292129    0.449794    11.00000   -1.20000
H12B  2    0.239696    1.380091    0.502447    11.00000   -1.20000
AFIX   0
C6    1    0.660227    1.843789    0.154444    11.00000    0.04042    0.05492 =
         0.03390    0.00037   -0.00351   -0.01243
AFIX  43
H6    2    0.647313    1.815004    0.111641    11.00000   -1.20000
AFIX   0

C30   1    1.413423    1.193089    0.245298    11.00000    0.03065    0.04659 =
         0.03595   -0.01100    0.00300   -0.01117
AFIX  43
H30   2    1.496482    1.183928    0.230494    11.00000   -1.20000
AFIX   0

C10   1    0.518637    1.387378    0.327425    11.00000    0.04840    0.03993 =
         0.03613   -0.00920   -0.00824   -0.01474
AFIX  23
H10A  2    0.572541    1.363941    0.369129    11.00000   -1.20000
H10B  2    0.545313    1.329099    0.292089    11.00000   -1.20000
AFIX   0
C1    1    0.708133    1.788703    0.437797    11.00000    0.05955    0.04702 =
         0.04234   -0.00807   -0.01160   -0.02779
AFIX  23
H1A   2    0.648178    1.859820    0.451559    11.00000   -1.20000
H1B   2    0.785660    1.805298    0.416799    11.00000   -1.20000
AFIX   0
C4    1    0.699727    1.992769    0.197627    11.00000    0.04483    0.04072 =
         0.05729    0.00450   -0.00179   -0.01250
AFIX  43
H4    2    0.714984    2.065423    0.184713    11.00000   -1.20000
AFIX   0

C39   1    1.054039    0.818000    0.857598    11.00000    0.02860    0.05955 =
         0.03651    0.00517   -0.00396   -0.00715
C38   1    1.021201    0.936440    0.829574    11.00000    0.04238    0.05646 =
         0.03808   -0.01261    0.00100   -0.00691
AFIX  43
H38   2    0.983210    0.984649    0.868823    11.00000   -1.20000
AFIX   0
C40   1    1.106471    0.751392    0.797521    11.00000    0.03973    0.03764 =
         0.04753    0.00649   -0.00636   -0.00220
AFIX  43
H40   2    1.127486    0.669872    0.814126    11.00000   -1.20000
AFIX   0
C28   1    1.218449    1.270527    0.213690    11.00000    0.03972    0.05923 =
         0.03755    0.00055   -0.00869   -0.00913
AFIX  43
H28   2    1.164372    1.316462    0.176488    11.00000   -1.20000
AFIX   0

C5    1    0.681932    1.950830    0.136062    11.00000    0.04773    0.05268 =
         0.04250    0.00813   -0.00026   -0.01262
AFIX  43
H5    2    0.684331    1.994524    0.080726    11.00000   -1.20000
AFIX   0

SAME 0.02 0.02 O6A C53A C52A C51A C50A
SAME 0.02 0.02 O6 C50 C51 C52 C53
PART 1
O6    4    0.999789    0.290078    0.687217    41.00000    0.08175    0.05069 =
         0.06748   -0.00905   -0.01313   -0.01509
C53   1    1.016237    0.316271    0.759714    41.00000    0.04812    0.07841 =
         0.04371   -0.01072   -0.00783   -0.00930
AFIX  23
H53A  2    1.086403    0.259094    0.782220    41.00000   -1.20000
H53B  2    0.945226    0.317234    0.803232    41.00000   -1.20000
AFIX   0
C52   1    1.035130    0.434436    0.731048    41.00000    0.05509    0.06632 =
         0.09215   -0.02110   -0.02602   -0.01239
AFIX  23
H52A  2    1.118735    0.430393    0.705774    41.00000   -1.20000
H52B  2    1.011203    0.476815    0.777016    41.00000   -1.20000
AFIX   0
C51   1    0.950898    0.488155    0.666025    41.00000    0.05879    0.04230 =
         0.13005    0.00297   -0.03888   -0.01820
AFIX  23
H51A  2    0.867985    0.518571    0.692824    41.00000   -1.20000
H51B  2    0.975440    0.551401    0.624283    41.00000   -1.20000
AFIX   0
C50   1    0.962012    0.393489    0.627871    41.00000    0.06687    0.07413 =
         0.05846   -0.01716   -0.01446   -0.01283
AFIX  23
H50A  2    0.884621    0.399604    0.613698    41.00000   -1.20000
H50B  2    1.021178    0.394370    0.576284    41.00000   -1.20000
AFIX   0

SAME 0.02 0.02 C32 C33A C34A C35A
PART 0
C32   1    1.385002    1.331773    0.106595    11.00000    0.04746    0.09237 =
         0.03528    0.01260   -0.00201   -0.02352
PART 1
C33   1    1.337661    1.333353    0.036066    21.00000    0.08944    0.19946 =
         0.02832   -0.00578   -0.00021   -0.08734
AFIX 137
H33A  2    1.250632    1.361270    0.047133    21.00000   -1.50000
H33B  2    1.361964    1.255307    0.025238    21.00000   -1.50000
H33C  2    1.367867    1.384566   -0.012620    21.00000   -1.50000
AFIX   0
C34   1    1.341734    1.465944    0.120116    21.00000    0.10948    0.05863 =
         0.04922    0.01162    0.01119   -0.03476
AFIX 137
H34A  2    1.378097    1.470229    0.165061    21.00000   -1.50000
H34B  2    1.254908    1.491000    0.134752    21.00000   -1.50000
H34C  2    1.366544    1.516150    0.068552    21.00000   -1.50000
AFIX   0
C35   1    1.516965    1.307915    0.091119    21.00000    0.05378    0.07732 =
         0.04545    0.01033    0.00765   -0.03131
AFIX 137
H35A  2    1.554517    1.226864    0.087619    21.00000   -1.50000
H35B  2    1.542100    1.324133    0.136875    21.00000   -1.50000
H35C  2    1.540973    1.357074    0.038697    21.00000   -1.50000
AFIX   0
SAME 0.02 0.02 C42 C45A C44A C43A
PART 0
C42   1    1.037206    0.764795    0.950584    11.00000    0.04142    0.07896 =
         0.03654    0.01097   -0.00309   -0.00689
PART 1
C45   1    0.913965    0.811375    0.991700    31.00000    0.06176    0.09115 =
         0.04892    0.00654    0.01431   -0.01436
AFIX 137
H45A  2    0.857642    0.806488    0.960127    31.00000   -1.50000
H45B  2    0.900341    0.892010    0.993747    31.00000   -1.50000
H45C  2    0.902407    0.766434    1.048418    31.00000   -1.50000
AFIX   0
C44   1    1.133185    0.770828    0.986555    31.00000    0.08347    0.15677 =
         0.03924    0.01100   -0.02240   -0.05889
AFIX 137
H44A  2    1.130408    0.851566    0.979527    31.00000   -1.50000
H44B  2    1.209788    0.729349    0.958394    31.00000   -1.50000
H44C  2    1.123962    0.735629    1.045958    31.00000   -1.50000
AFIX   0
C43   1    1.050266    0.628751    0.962814    31.00000    0.09832    0.07195 =
         0.04563    0.01575   -0.00574   -0.02109
AFIX 137
H43A  2    1.131747    0.588686    0.940774    31.00000   -1.50000
H43B  2    0.994431    0.619555    0.932887    31.00000   -1.50000
H43C  2    1.032494    0.595974    1.022157    31.00000   -1.50000
AFIX   0
PART 0
O5    4    1.233121    0.878380    0.261857    11.00000    0.06334    0.07740 =
         0.05250   -0.00611    0.00298   -0.00493
C48   1    1.301125    0.809082    0.139949    11.00000    0.10206    0.13660 =
         0.10108   -0.05624   -0.01356   -0.02078
AFIX  23
H48A  2    1.230386    0.821475    0.114621    11.00000   -1.20000
H48B  2    1.368466    0.750438    0.115674    11.00000   -1.20000
AFIX   0
C47   1    1.332135    0.920705    0.125952    11.00000    0.07308    0.15616 =
         0.05807   -0.00126    0.00582   -0.02106
AFIX  23
H47A  2    1.417802    0.910636    0.104394    11.00000   -1.20000
H47B  2    1.284709    0.982452    0.086676    11.00000   -1.20000
AFIX   0
C49   1    1.276703    0.773417    0.229485    11.00000    0.10962    0.10316 =
         0.09479   -0.04471    0.00170   -0.02550
AFIX  23
H49A  2    1.349995    0.722712    0.251462    11.00000   -1.20000
H49B  2    1.216050    0.731144    0.245380    11.00000   -1.20000
AFIX   0
C46   1    1.301309    0.945911    0.208873    11.00000    0.11011    0.11554 =
         0.07228   -0.02630    0.01372   -0.05779
AFIX  23
H46A  2    1.375002    0.931659    0.231331    11.00000   -1.20000
H46B  2    1.256448    1.028210    0.205795    11.00000   -1.20000
AFIX   0
PART 2
C33A  1    1.487663    1.366956    0.107364   -21.00000    0.20662    0.22920 =
         0.08568    0.07814   -0.07048   -0.18471
AFIX 137
H33D  2    1.552647    1.298791    0.124209   -21.00000   -1.50000
H33E  2    1.466631    1.418125    0.146847   -21.00000   -1.50000
H33F  2    1.513139    1.407745    0.051557   -21.00000   -1.50000
AFIX   0
C34A  1    1.441017    1.232614    0.048381   -21.00000    0.15313    0.12501 =
         0.03083   -0.00063    0.01980    0.00938
AFIX 137
H34D  2    1.378168    1.201476    0.044796   -21.00000   -1.50000
H34E  2    1.504615    1.170326    0.073531   -21.00000   -1.50000
H34F  2    1.473349    1.267477   -0.007564   -21.00000   -1.50000
AFIX   0
C35A  1    1.291860    1.413657    0.060681   -21.00000    0.08078    0.12054 =
         0.07341    0.05357    0.01408   -0.00986
AFIX 137
H35D  2    1.240159    1.469011    0.094721   -21.00000   -1.50000
H35E  2    1.244612    1.372041    0.047691   -21.00000   -1.50000
H35F  2    1.328419    1.454768    0.008874   -21.00000   -1.50000
AFIX   0
C45A  1    1.155088    0.700340    0.979101   -31.00000    0.10162    0.15345 =
         0.04581    0.00416   -0.02624    0.03925
AFIX 137
H45D  2    1.209798    0.747937    0.957673   -31.00000   -1.50000
H45E  2    1.188404    0.628629    0.958172   -31.00000   -1.50000
H45F  2    1.143918    0.682431    1.040048   -31.00000   -1.50000
AFIX   0
C44A  1    0.942955    0.712400    0.975979   -31.00000    0.13797    0.11833 =
         0.04533   -0.00026    0.01053   -0.08673
AFIX 137
H44D  2    0.960608    0.649365    0.946773   -31.00000   -1.50000
H44E  2    0.868411    0.769817    0.962505   -31.00000   -1.50000
H44F  2    0.935013    0.681979    1.036126   -31.00000   -1.50000
AFIX   0
C43A  1    0.993953    0.870151    1.005960   -31.00000    0.12228    0.06676 =
         0.03166   -0.00201    0.00029   -0.02166
AFIX 137
H43D  2    0.917899    0.924006    0.992062   -31.00000   -1.50000
H43E  2    1.054260    0.911458    0.992332   -31.00000   -1.50000
H43F  2    0.984660    0.835983    1.065547   -31.00000   -1.50000
AFIX   0

O6A   4    1.005833    0.381139    0.792166   -41.00000    0.23269    0.19425 =
         0.15162   -0.02540   -0.01304   -0.08545
C53A  1    1.024730    0.485733    0.744649   -41.00000    0.17844    0.17702 =
         0.09208   -0.01157    0.01304   -0.03273
AFIX  23
H53C  2    1.110668    0.476420    0.724837   -41.00000   -1.20000
H53D  2    0.993303    0.546459    0.778077   -41.00000   -1.20000
AFIX   0
C52A  1    0.959820    0.515942    0.673389   -41.00000    0.10022    0.20787 =
         0.05465   -0.03811    0.04417    0.01583
AFIX  23
H52C  2    0.994644    0.565030    0.624544   -41.00000   -1.20000
H52D  2    0.874218    0.554830    0.688428   -41.00000   -1.20000
AFIX   0
C51A  1    0.980591    0.393832    0.657858   -41.00000    0.23833    0.21809 =
         0.12756   -0.10128   -0.00290   -0.02243
AFIX  23
H51C  2    0.918868    0.392372    0.628651   -41.00000   -1.20000
H51D  2    1.060126    0.365954    0.625327   -41.00000   -1.20000
AFIX   0
C50A  1    0.971277    0.325181    0.744088   -41.00000    0.26567    0.21902 =
         0.21932   -0.05035   -0.02276   -0.06509
AFIX  23
H50C  2    0.888551    0.321860    0.765340   -41.00000   -1.20000
H50D  2    1.024284    0.245625    0.745836   -41.00000   -1.20000
AFIX   0
HKLF 4


REM  GG011 in P-1 #2
REM R1 =  0.0584 for    5476 Fo > 4sig(Fo)  and  0.0962 for all    8028 data
REM    664 parameters refined using    100 restraints

END  
     
WGHT      0.0689      1.0789 

REM Highest difference peak  0.359,  deepest hole -0.229,  1-sigma level  0.045
Q1    1   1.3577  1.0008  0.1457  11.00000  0.05    0.36
Q2    1   1.2980  0.6287  0.1758  11.00000  0.05    0.28
Q3    1   1.4061  0.8808  0.0787  11.00000  0.05    0.28
Q4    1   1.3035  0.8669  0.1938  11.00000  0.05    0.23
Q5    1   0.5962  1.4960  0.4950  11.00000  0.05    0.22
Q6    1   1.2870  0.7124  0.2047  11.00000  0.05    0.22
Q7    1   1.0961  1.1188  0.5261  11.00000  0.05    0.21
Q8    1   0.5000  1.5000  0.5000  10.50000  0.05    0.21
Q9    1   1.0585  1.2170  0.4609  11.00000  0.05    0.21
Q10   1   1.4356  1.1936  0.0403  11.00000  0.05    0.21
Q11   1   1.3780  1.0035  0.0866  11.00000  0.05    0.20
Q12   1   1.2607  1.0645  0.4625  11.00000  0.05    0.19
Q13   1   1.3400  0.8202  0.1850  11.00000  0.05    0.18
Q14   1   1.2827  0.9832  0.5317  11.00000  0.05    0.18
Q15   1   0.9640  0.5626  0.6925  11.00000  0.05    0.18
Q16   1   0.9829  0.8814  1.0277  11.00000  0.05    0.18
Q17   1   0.9806  0.4840  0.5935  11.00000  0.05    0.17
Q18   1   1.2004  0.9616  0.5931  11.00000  0.05    0.17
Q19   1   1.1591  0.9257  0.5674  11.00000  0.05    0.17
Q20   1   1.4099  1.0392  0.0719  11.00000  0.05    0.17

  REM The information below was added by Olex2.
  REM
  REM R1 = 0.0584 for 5476 Fo > 4sig(Fo) and 0.0962 for all 44449 data
  REM n/a parameters refined using n/a restraints
  REM Highest difference peak 0.36, deepest hole -0.23
  REM Mean Shift 0, Max Shift 0.000.

  REM +++ Tabular Listing of Refinement Information +++
  REM R1_all = 0.0962
  REM R1_gt = 0.0584
  REM wR_ref = 0.1570
  REM GOOF = 1.037
  REM Shift_max = 0.000
  REM Shift_mean = 0
  REM Reflections_all = 44449
  REM Reflections_gt = 5476
  REM Parameters = n/a
  REM Hole = -0.23
  REM Peak = 0.36
  REM Flack = n/a

  
;
_olex2_submission_special_instructions 'No special instructions were received'
_exptl_crystal_recrystallization_method 
'Re-crystallisation from solvent: toluene'
####################################################################### 
# 
# This file contains crystal structure data downloaded from the 
# Cambridge Structural Database (CSD) hosted by the Cambridge 
# Crystallographic Data Centre (CCDC).
# 
# Full information about CCDC data access policies and citation 
# guidelines are available at http://www.ccdc.cam.ac.uk/access/V1 
# 
# Audit and citation data items may have been added by the CCDC. 
# Please retain this information to preserve the provenance of 
# this file and to allow appropriate attribution of the data. 
# 
#######################################################################

data_mo_gg025_0m
_database_code_depnum_ccdc_archive 'CCDC 1563642'
_audit_update_record             
;
2017-07-20 deposited with the CCDC.
2017-09-25 downloaded from the CCDC.
;
_audit_creation_date             2017-07-17
_audit_creation_method           
;
Olex2 1.2
(compiled 2017.03.28 svn.r3405 for OlexSys, GUI svn.r5337)
;
_shelxl_version_number           2014-3
# start Validation Reply Form
_vrf_PLAT213_mo_gg025_0m         
;
PROBLEM: Atom C10U has ADP max/min Ratio ..... 5.8 prolat
RESPONSE: Due to high thermal motion of a disordered tBu group.
;
_vrf_PLAT411_mo_gg025_0m         
;
PROBLEM: Short Inter H...H Contact H6A .. H95 . 1.68 Ang.
RESPONSE: Due to disordered toluene.
;
_vrf_PLAT214_mo_gg025_0m         
;
PROBLEM: Atom F9B (Anion/Solvent) ADP max/min Ratio 5.9 prolat
RESPONSE: Due to heavily disordered BF4 anion.
;
_vrf_PLAT220_mo_gg025_0m         
;
PROBLEM: Non-Solvent Resd 1 C Ueq(max)/Ueq(min) Range 6.8 Ratio
RESPONSE:Due to high thermal motion of interlocked macrocycle.
;
_vrf_PLAT250_mo_gg025_0m         
;
PROBLEM: Large U3/U1 Ratio for Average U(i,j) Tensor .... 4.9 Note
RESPONSE: Due to high thermal motion of heavily disordered toluene.
;
# end Validation Reply Form
_chemical_name_common            ?
_chemical_name_systematic        
;
 ?
;
_chemical_formula_moiety         
'C64 H66 N4, C24 H32 O8, 2(B F4), 3(C7 H8), H2 O'
_chemical_formula_sum            'C109 H124 B2 F8 N4 O9'
_chemical_formula_weight         1807.73
_chemical_melting_point          ?
loop_
_atom_type_symbol
_atom_type_description
_atom_type_scat_dispersion_real
_atom_type_scat_dispersion_imag
_atom_type_scat_source
C C 0.0033 0.0016 'International Tables Vol C Tables 4.2.6.8 and 6.1.1.4'
H H 0.0000 0.0000 'International Tables Vol C Tables 4.2.6.8 and 6.1.1.4'
B B 0.0013 0.0007 'International Tables Vol C Tables 4.2.6.8 and 6.1.1.4'
F F 0.0171 0.0103 'International Tables Vol C Tables 4.2.6.8 and 6.1.1.4'
N N 0.0061 0.0033 'International Tables Vol C Tables 4.2.6.8 and 6.1.1.4'
O O 0.0106 0.0060 'International Tables Vol C Tables 4.2.6.8 and 6.1.1.4'

_shelx_space_group_comment       
;
The symmetry employed for this shelxl refinement is uniquely defined
by the following loop, which should always be used as a source of
symmetry information in preference to the above space-group names.
They are only intended as comments.
;
_space_group_crystal_system      triclinic
_space_group_IT_number           2
_space_group_name_H-M_alt        'P -1'
_space_group_name_Hall           '-P 1'
loop_
_space_group_symop_operation_xyz
'x, y, z'
'-x, -y, -z'

_cell_length_a                   14.2079(9)
_cell_length_b                   18.9576(11)
_cell_length_c                   20.1063(13)
_cell_angle_alpha                97.249(3)
_cell_angle_beta                 100.114(3)
_cell_angle_gamma                108.536(3)
_cell_volume                     4957.8(5)
_cell_formula_units_Z            2
_cell_measurement_reflns_used    9776
_cell_measurement_temperature    170(2)
_cell_measurement_theta_max      26.42
_cell_measurement_theta_min      2.73
_shelx_estimated_absorpt_T_max   0.981
_shelx_estimated_absorpt_T_min   0.958
_exptl_absorpt_coefficient_mu    0.086
_exptl_absorpt_correction_T_max  0.7454
_exptl_absorpt_correction_T_min  0.6649
_exptl_absorpt_correction_type   empirical
_exptl_absorpt_process_details   
;
SADABS-2016/2 (Bruker,2016/2) was used for absorption correction.
wR2(int) was 0.0796 before and 0.0586 after correction.
The Ratio of minimum to maximum transmission is 0.8920.
The \l/2 correction factor is Not present.
;
_exptl_crystal_colour            yellow
_exptl_crystal_density_diffrn    1.211
_exptl_crystal_density_meas      ?
_exptl_crystal_density_method    ?
_exptl_crystal_description       block
_exptl_crystal_F_000             1920
_exptl_crystal_size_max          0.5
_exptl_crystal_size_mid          0.26
_exptl_crystal_size_min          0.23
_exptl_transmission_factor_max   ?
_exptl_transmission_factor_min   ?
_diffrn_reflns_av_R_equivalents  0.0518
_diffrn_reflns_av_unetI/netI     0.0526
_diffrn_reflns_Laue_measured_fraction_full 0.994
_diffrn_reflns_Laue_measured_fraction_max 0.985
_diffrn_reflns_limit_h_max       17
_diffrn_reflns_limit_h_min       -17
_diffrn_reflns_limit_k_max       23
_diffrn_reflns_limit_k_min       -23
_diffrn_reflns_limit_l_max       25
_diffrn_reflns_limit_l_min       -25
_diffrn_reflns_number            79916
_diffrn_reflns_point_group_measured_fraction_full 0.994
_diffrn_reflns_point_group_measured_fraction_max 0.985
_diffrn_reflns_theta_full        25.242
_diffrn_reflns_theta_max         26.475
_diffrn_reflns_theta_min         2.705
_diffrn_ambient_temperature      170.01
_diffrn_detector_area_resol_mean ?
_diffrn_measured_fraction_theta_full 0.994
_diffrn_measured_fraction_theta_max 0.985
_diffrn_measurement_device_type  'Bruker APEX-II CCD'
_diffrn_measurement_method       '\f and \w scans'
_diffrn_radiation_type           MoK\a
_diffrn_radiation_wavelength     0.71073
_diffrn_source                   ?
_diffrn_standards_number         0
_reflns_Friedel_coverage         0.000
_reflns_Friedel_fraction_full    .
_reflns_Friedel_fraction_max     .
_reflns_number_gt                11452
_reflns_number_total             20185
_reflns_special_details          
;
 Reflections were merged by SHELXL according to the crystal
 class for the calculation of statistics and refinement.
 
 _reflns_Friedel_fraction is defined as the number of unique
 Friedel pairs measured divided by the number that would be
 possible theoretically, ignoring centric projections and
 systematic absences.
;
_reflns_threshold_expression     'I > 2\s(I)'
_computing_cell_refinement       'SAINT v8.37A (Bruker, 2015)'
_computing_data_collection       ?
_computing_data_reduction        'SAINT v8.37A (Bruker, 2015)'
_computing_molecular_graphics    'Olex2 (Dolomanov et al., 2009)'
_computing_publication_material  'Olex2 (Dolomanov et al., 2009)'
_computing_structure_refinement  'XL (Sheldrick, 2008)'
_computing_structure_solution    ?
_refine_diff_density_max         0.626
_refine_diff_density_min         -0.633
_refine_diff_density_rms         0.070
_refine_ls_extinction_coef       0.0026(4)
_refine_ls_extinction_expression Fc^*^=kFc[1+0.001xFc^2^\l^3^/sin(2\q)]^-1/4^
_refine_ls_extinction_method     SHELXL
_refine_ls_goodness_of_fit_ref   1.106
_refine_ls_hydrogen_treatment    constr
_refine_ls_matrix_type           full
_refine_ls_number_parameters     1400
_refine_ls_number_reflns         20185
_refine_ls_number_restraints     328
_refine_ls_R_factor_all          0.1744
_refine_ls_R_factor_gt           0.1057
_refine_ls_restrained_S_all      1.141
_refine_ls_shift/su_max          0.000
_refine_ls_shift/su_mean         0.000
_refine_ls_structure_factor_coef Fsqd
_refine_ls_weighting_details     
'w=1/[\s^2^(Fo^2^)+(0.0622P)^2^+10.8936P] where P=(Fo^2^+2Fc^2^)/3'
_refine_ls_weighting_scheme      calc
_refine_ls_wR_factor_gt          0.2079
_refine_ls_wR_factor_ref         0.2555
_refine_special_details          
;
 ?
;
_olex2_refinement_description    
;
1. Fixed Uiso
 At 1.2 times of:
  All C(H) groups, All C(H,H) groups, All N(H) groups
 At 1.5 times of:
  All C(H,H,H) groups, All O(H,H) groups
2. Restrained distances
 F1-F2 \\sim F1-F3 \\sim F1-F4 \\sim F2-F3 \\sim F2-F4 \\sim F3-F4
 with sigma of 0.04
 B1-F1 \\sim B1-F2 \\sim B1-F3 \\sim B1-F4
 with sigma of 0.02
 C2T-C3T \\sim C2T-C4T \\sim C3T-C4T
 with sigma of 0.04
 C1T-C2T \\sim C1T-C3T \\sim C1T-C4T
 with sigma of 0.02
 C6T-C7T \\sim C6T-C8T \\sim C7T-C8T
 with sigma of 0.04
 C5T-C6T \\sim C5T-C7T \\sim C5T-C8T
 with sigma of 0.02
 C10T-C11T \\sim C10T-C12T \\sim C11T-C12T
 with sigma of 0.04
 C9T-C10T \\sim C9T-C11T \\sim C9T-C12T
 with sigma of 0.02
 C14T-C15T \\sim C14T-C16T \\sim C15T-C16T
 with sigma of 0.04
 C13T-C14T \\sim C13T-C15T \\sim C13T-C16T
 with sigma of 0.02
 C2-C13 \\sim C2-C5
 with sigma of 0.04
 C15-C1F \\sim C15-C1B
 with sigma of 0.04
 B3-F9 \\sim B3-F10 \\sim B3-F11 \\sim B3-F12
 with sigma of 0.02
 F9-F10 \\sim F10-F11 \\sim F11-F12 \\sim F12-F9 \\sim F10-F12 \\sim F9-F11
 with sigma of 0.04
3. Uiso/Uaniso restraints and constraints
Uanis(F12A) \\sim Ueq, Uanis(B3) \\sim Ueq, Uanis(F12B) \\sim Ueq, Uanis(F10)
\\sim Ueq, Uanis(F11) \\sim Ueq, Uanis(F9B) \\sim Ueq, Uanis(F11A) \\sim Ueq,
Uanis(F10A) \\sim Ueq, Uanis(F9A) \\sim Ueq, Uanis(F9) \\sim Ueq, Uanis(F11B)
\\sim Ueq, Uanis(F12) \\sim Ueq, Uanis(F10B) \\sim Ueq: with sigma of 0.05 and
sigma for terminal atoms of 0.1
Uanis(B1) = Uanis(B1A)
Uanis(F2) = Uanis(F2A)
Uanis(F4) = Uanis(F4A)
Uanis(C1W) = Uanis(C1X) = Uanis(C1Y)
Uanis(C2W) = Uanis(C2X) = Uanis(C2Y)
Uanis(C3W) = Uanis(C3X) = Uanis(C3Y)
Uanis(C4W) = Uanis(C4X) = Uanis(C4Y)
Uanis(C5W) = Uanis(C5X) = Uanis(C5Y)
Uanis(C6W) = Uanis(C6X) = Uanis(C6Y)
Uanis(C7W) = Uanis(C7X) = Uanis(C7Y)
Uanis(C13) = Uanis(C5)
Uanis(C9) = Uanis(C6)
Uanis(C1F) = Uanis(C1C)
Uanis(C1B) = Uanis(C1E)
Uanis(C1A) = Uanis(C1D)
4. Same fragment restrains
{C13T, C14U, C15U, C16U} sigma for 1-2: 0.02, 1-3: 0.02
as
{C13T, C14T, C15T, C16T}
{F1, B1A, F2A, F4A, F3} sigma for 1-2: 0.02, 1-3: 0.02
as
{F1, B1, F2, F4, F3}
{C9T, C10U, C11U, C12U} sigma for 1-2: 0.02, 1-3: 0.02
as
{C9T, C10T, C11T, C12T}
{C1Y, C2Y, C7Y, C6Y, C5Y, C4Y, C3Y} sigma for 1-2: 0.02, 1-3: 0.02
{C1X, C2X, C7X, C6X, C5X, C4X, C3X} sigma for 1-2: 0.02, 1-3: 0.02
as
{C1W, C2W, C7W, C6W, C5W, C4W, C3W}
{B3, F9A, F10A, F11A, F12A} sigma for 1-2: 0.02, 1-3: 0.02
{B3, F9B, F10B, F11B, F12B} sigma for 1-2: 0.02, 1-3: 0.02
as
{B3, F9, F10, F11, F12}
5. Others
 1*[Sof(F9)+Sof(F10)+Sof(F11)+Sof(F12)]+1*[Sof(F9A)+Sof(F10A)+Sof(F11A)+
 Sof(F12A)]+1*[Sof(F9B)+Sof(F10B)+Sof(F11B)+Sof(F12B)]=1 with esd of 0.001
 1*[Sof(C1W)+Sof(H1WA)+Sof(H1WB)+Sof(H1WC)+Sof(C2W)+Sof(C7W)+Sof(H7W)+Sof(C6W)+
 Sof(H6W)+Sof(C5W)+Sof(H5W)+Sof(C4W)+Sof(H4W)+Sof(C3W)+Sof(H3W)]+1*[Sof(C1X)+
 Sof(H1XA)+Sof(H1XB)+Sof(H1XC)+Sof(C2X)+Sof(C7X)+Sof(H7X)+Sof(C6X)+Sof(H6X)+
 Sof(C5X)+Sof(H5X)+Sof(C4X)+Sof(H4X)+Sof(C3X)+Sof(H3X)]+1*[Sof(C1Y)+Sof(H1YA)+
 Sof(H1YB)+Sof(H1YC)+Sof(C2Y)+Sof(C7Y)+Sof(H7Y)+Sof(C6Y)+Sof(H6Y)+Sof(C5Y)+
 Sof(H5Y)+Sof(C4Y)+Sof(H4Y)+Sof(C3Y)+Sof(H3Y)]=1 with esd of 0.001
 Sof(C10U)=Sof(H10D)=Sof(H10E)=Sof(H10F)=Sof(C11U)=Sof(H11D)=Sof(H11E)=
 Sof(H11F)=Sof(C12U)=Sof(H12D)=Sof(H12E)=Sof(H12F)=1-FVAR(1)
 Sof(C10T)=Sof(H10A)=Sof(H10B)=Sof(H10C)=Sof(C11T)=Sof(H11A)=Sof(H11B)=
 Sof(H11C)=Sof(C12T)=Sof(H12A)=Sof(H12B)=Sof(H12C)=FVAR(1)
 Sof(C14U)=Sof(H14D)=Sof(H14E)=Sof(H14F)=Sof(C15U)=Sof(H15D)=Sof(H15E)=
 Sof(H15F)=Sof(C16U)=Sof(H16D)=Sof(H16E)=Sof(H16F)=1-FVAR(2)
 Sof(C14T)=Sof(H14A)=Sof(H14B)=Sof(H14C)=Sof(C15T)=Sof(H15A)=Sof(H15B)=
 Sof(H15C)=Sof(C16T)=Sof(H16A)=Sof(H16B)=Sof(H16C)=FVAR(2)
 Sof(F9)=Sof(F10)=Sof(F11)=Sof(F12)=FVAR(3)
 Sof(F9A)=Sof(F10A)=Sof(F11A)=Sof(F12A)=FVAR(4)
 Sof(F9B)=Sof(F10B)=Sof(F11B)=Sof(F12B)=FVAR(5)
 Sof(B1A)=Sof(F2A)=Sof(F4A)=1-FVAR(6)
 Sof(B1)=Sof(F2)=Sof(F4)=FVAR(6)
 Sof(C1W)=Sof(H1WA)=Sof(H1WB)=Sof(H1WC)=Sof(C2W)=Sof(C7W)=Sof(H7W)=Sof(C6W)=
 Sof(H6W)=Sof(C5W)=Sof(H5W)=Sof(C4W)=Sof(H4W)=Sof(C3W)=Sof(H3W)=FVAR(7)
 Sof(C1X)=Sof(H1XA)=Sof(H1XB)=Sof(H1XC)=Sof(C2X)=Sof(C7X)=Sof(H7X)=Sof(C6X)=
 Sof(H6X)=Sof(C5X)=Sof(H5X)=Sof(C4X)=Sof(H4X)=Sof(C3X)=Sof(H3X)=FVAR(8)
 Sof(C1Y)=Sof(H1YA)=Sof(H1YB)=Sof(H1YC)=Sof(C2Y)=Sof(C7Y)=Sof(H7Y)=Sof(C6Y)=
 Sof(H6Y)=Sof(C5Y)=Sof(H5Y)=Sof(C4Y)=Sof(H4Y)=Sof(C3Y)=Sof(H3Y)=FVAR(9)
 Fixed Sof: C2(0.5) H2A(0.5) H2B(0.5) H2C(0.5) C3(0.5) C5(0.5) H5A(0.5)
 C6(0.5) H6A(0.5) C8(0.5) H8A(0.5) C9(0.5) H9(0.5) C13(0.5) H13(0.5) C15(0.5)
 H15G(0.5) H15H(0.5) H15I(0.5) C1A(0.5) C1F(0.5) H1F(0.5) C1E(0.5) H1E(0.5)
 C1D(0.5) H1D(0.5) C1C(0.5) H1C(0.5) C1B(0.5) H1B(0.5)
6.a Free rotating group:
 O1(H1A,H1G)
6.b Secondary CH2 refined with riding coordinates:
 C48(H48A,H48B), C51(H51A,H51B), C53(H53A,H53B), C55(H55A,H55B), C58(H58A,
 H58B), C60(H60A,H60B), C63(H63A,H63B), C72(H72A,H72B), C78(H78A,H78B),
 C86(H86A,H86B), C100(H10G,H10H), C108(H10I,H10J)
6.c Aromatic/amide H refined with riding coordinates:
 N1(H1), N5(H5), N6(H6), N8(H8), C11(H11), C19(H19), C20(H20), C24(H24),
 C27(H27), C31(H31), C32(H32), C34(H34), C39(H39), C41(H41), C45(H45), C46(H46),
  C47(H47), C54(H54), C57(H57), C64(H64), C65(H65), C67(H67), C69(H69),
 C73(H73), C75(H75), C76(H76), C77(H77), C83(H83), C84(H84), C103(H103),
 C66(H66), C82(H82), C88(H88), C91(H91), C95(H95), C99(H99), C101(H101),
 C104(H104), C74(H74), C80(H80), C89(H89), C97(H97), C109(H109), C7W(H7W),
 C6W(H6W), C5W(H5W), C4W(H4W), C3W(H3W), C5(H5A), C6(H6A), C8(H8A), C9(H9),
 C13(H13), C1F(H1F), C1E(H1E), C1D(H1D), C1C(H1C), C1B(H1B), C7X(H7X), C6X(H6X),
  C5X(H5X), C4X(H4X), C3X(H3X), C7Y(H7Y), C6Y(H6Y), C5Y(H5Y), C4Y(H4Y), C3Y(H3Y)
6.d Fitted hexagon refined as free rotating group:
 C2W(C7W,C6W,C5W,C4W,C3W), C3(C5,C6,C8,C9,C13), C1A(C1F,C1E,C1D,C1C,C1B)
6.e Idealised Me refined as rotating group:
 C8T(H8TA,H8TB,H8TC), C2T(H2TA,H2TB,H2TC), C3T(H3TA,H3TB,H3TC), C14T(H14A,H14B,
 H14C), C15T(H15A,H15B,H15C), C16T(H16A,H16B,H16C), C4T(H4TA,H4TB,H4TC),
 C6T(H6TA,H6TB,H6TC), C7T(H7TA,H7TB,H7TC), C14(H14G,H14H,H14I), C10T(H10A,H10B,
 H10C), C11T(H11A,H11B,H11C), C12T(H12A,H12B,H12C), C1W(H1WA,H1WB,H1WC),
 C10U(H10D,H10E,H10F), C11U(H11D,H11E,H11F), C12U(H12D,H12E,H12F), C14U(H14D,
 H14E,H14F), C15U(H15D,H15E,H15F), C16U(H16D,H16E,H16F), C2(H2A,H2B,H2C),
 C15(H15G,H15H,H15I), C1X(H1XA,H1XB,H1XC), C1Y(H1YA,H1YB,H1YC)
;
_atom_sites_solution_hydrogens   mixed
_atom_sites_solution_primary     ?
_atom_sites_solution_secondary   ?
loop_
_atom_site_label
_atom_site_type_symbol
_atom_site_fract_x
_atom_site_fract_y
_atom_site_fract_z
_atom_site_U_iso_or_equiv
_atom_site_adp_type
_atom_site_occupancy
_atom_site_site_symmetry_order
_atom_site_calc_flag
_atom_site_refinement_flags_posn
_atom_site_refinement_flags_adp
_atom_site_refinement_flags_occupancy
_atom_site_disorder_assembly
_atom_site_disorder_group
N1 N 0.1224(2) 0.66523(14) 0.35969(14) 0.0289(6) Uani 1 1 d . . . . .
H1 H 0.1464 0.6309 0.3737 0.035 Uiso 1 1 calc R . . . .
N5 N 0.5042(2) 0.95037(17) 0.80965(15) 0.0401(7) Uani 1 1 d . . . . .
H5 H 0.5038 0.9036 0.8075 0.048 Uiso 1 1 calc R . . . .
N6 N 0.0889(2) 0.76915(15) 0.36026(14) 0.0306(6) Uani 1 1 d . . . . .
H6 H 0.0885 0.8149 0.3744 0.037 Uiso 1 1 calc R . . . .
N8 N 0.4841(2) 1.05049(16) 0.77858(15) 0.0369(7) Uani 1 1 d . . . . .
H8 H 0.4690 1.0811 0.7526 0.044 Uiso 1 1 calc R . . . .
C10 C 0.1982(2) 0.76330(18) 0.46799(17) 0.0291(7) Uani 1 1 d . . . . .
C11 C 0.3542(3) 0.86702(19) 0.67235(18) 0.0348(8) Uani 1 1 d . . . . .
H11 H 0.3378 0.8428 0.7095 0.042 Uiso 1 1 calc R . . . .
C12 C 0.3032(3) 0.82935(18) 0.60358(17) 0.0314(7) Uani 1 1 d . . . . .
C16 C 0.1374(2) 0.73233(18) 0.39707(17) 0.0292(7) Uani 1 1 d . . . . .
C17 C 0.3296(3) 0.86695(19) 0.54955(17) 0.0325(7) Uani 1 1 d . . . . .
C18 C 0.0390(3) 0.72379(19) 0.29587(17) 0.0318(7) Uani 1 1 d . . . . .
C19 C 0.1735(3) 0.72414(19) 0.52151(18) 0.0339(8) Uani 1 1 d . . . . .
H19 H 0.1214 0.6756 0.5116 0.041 Uiso 1 1 calc R . . . .
C20 C 0.2742(3) 0.83171(19) 0.48080(17) 0.0332(7) Uani 1 1 d . . . . .
H20 H 0.2904 0.8562 0.4438 0.040 Uiso 1 1 calc R . . . .
C21 C -0.0239(3) 0.7357(2) 0.23964(19) 0.0394(9) Uani 1 1 d . . . . .
C22 C 0.4262(3) 0.9376(2) 0.68542(17) 0.0357(8) Uani 1 1 d . . . . .
C23 C 0.0626(2) 0.65789(18) 0.29491(17) 0.0308(7) Uani 1 1 d . . . . .
C24 C 0.2259(3) 0.75741(19) 0.58793(18) 0.0373(8) Uani 1 1 d . . . . .
H24 H 0.2099 0.7314 0.6242 0.045 Uiso 1 1 calc R . . . .
C25 C 0.5251(3) 1.0704(2) 0.84953(18) 0.0349(8) Uani 1 1 d . . . . .
C27 C 0.4547(3) 0.9736(2) 0.63094(19) 0.0435(9) Uani 1 1 d . . . . .
H27 H 0.5068 1.0221 0.6405 0.052 Uiso 1 1 calc R . . . .
C28 C 0.0278(3) 0.59942(19) 0.23681(18) 0.0344(8) Uani 1 1 d . . . . .
C29 C 0.4716(3) 0.9786(2) 0.75631(18) 0.0368(8) Uani 1 1 d . . . . .
C30 C 0.0549(3) 0.53055(19) 0.23557(18) 0.0337(8) Uani 1 1 d . . . . .
C31 C -0.0172(3) 0.4590(2) 0.2087(2) 0.0424(9) Uani 1 1 d . . . . .
H31 H -0.0854 0.4543 0.1893 0.051 Uiso 1 1 calc R . . . .
C32 C 0.1781(3) 0.4699(2) 0.2637(2) 0.0417(9) Uani 1 1 d . . . . .
H32 H 0.2465 0.4745 0.2824 0.050 Uiso 1 1 calc R . . . .
C34 C 0.6222(3) 1.0754(2) 0.9804(2) 0.0503(10) Uani 1 1 d . . . . .
H34 H 0.6574 1.0794 1.0263 0.060 Uiso 1 1 calc R . . . .
C36 C 0.5389(3) 1.0060(2) 0.86915(18) 0.0400(9) Uani 1 1 d . . . . .
C38 C -0.0500(3) 0.8058(2) 0.2409(2) 0.0439(9) Uani 1 1 d . . . . .
C39 C 0.1539(3) 0.53471(19) 0.26354(19) 0.0378(8) Uani 1 1 d . . . . .
H39 H 0.2053 0.5828 0.2827 0.045 Uiso 1 1 calc R . . . .
C40 C 0.5555(3) 1.1391(2) 0.89504(19) 0.0397(8) Uani 1 1 d . . . . .
C41 C 0.5327(3) 0.8659(2) 0.9274(2) 0.0481(10) Uani 1 1 d . . . . .
H41 H 0.4691 0.8619 0.8998 0.058 Uiso 1 1 calc R . . . .
C42 C 0.1065(3) 0.39876(19) 0.2377(2) 0.0393(8) Uani 1 1 d . . . . .
C43 C 0.5369(3) 1.2069(2) 0.87424(19) 0.0420(9) Uani 1 1 d . . . . .
C45 C 0.4067(3) 0.9382(2) 0.56442(19) 0.0449(9) Uani 1 1 d . . . . .
H45 H 0.4260 0.9623 0.5278 0.054 Uiso 1 1 calc R . . . .
C46 C -0.0333(3) 0.6124(2) 0.1812(2) 0.0494(10) Uani 1 1 d . . . . .
H46 H -0.0595 0.5747 0.1402 0.059 Uiso 1 1 calc R . . . .
C47 C -0.0580(3) 0.6777(2) 0.1826(2) 0.0505(11) Uani 1 1 d . . . . .
H47 H -0.1002 0.6827 0.1426 0.061 Uiso 1 1 calc R . . . .
C50 C 0.5887(3) 1.0062(2) 0.9359(2) 0.0467(10) Uani 1 1 d . . . . .
C52 C 0.6050(4) 0.9367(2) 0.95419(19) 0.0518(11) Uani 1 1 d . . . . .
C54 C -0.0957(3) 0.8289(2) 0.2909(2) 0.0494(10) Uani 1 1 d . . . . .
H54 H -0.1094 0.8004 0.3259 0.059 Uiso 1 1 calc R . . . .
C57 C 0.6103(3) 1.2781(2) 0.8931(2) 0.0527(11) Uani 1 1 d . . . . .
H57 H 0.6748 1.2845 0.9212 0.063 Uiso 1 1 calc R . . . .
C1T C 0.1313(3) 0.3262(2) 0.2424(2) 0.0564(12) Uani 1 1 d D . . . .
C61 C -0.1005(3) 0.9387(2) 0.2410(3) 0.0567(13) Uani 1 1 d . . . . .
C64 C 0.4436(3) 1.2001(2) 0.8331(2) 0.0516(10) Uani 1 1 d . . . . .
H64 H 0.3906 1.1519 0.8198 0.062 Uiso 1 1 calc R . . . .
C65 C -0.1217(3) 0.8942(2) 0.2899(2) 0.0574(12) Uani 1 1 d . . . . .
H65 H -0.1549 0.9083 0.3237 0.069 Uiso 1 1 calc R . . . .
C67 C 0.0074(3) 0.3945(2) 0.2093(2) 0.0450(9) Uani 1 1 d . . . . .
H67 H -0.0439 0.3463 0.1902 0.054 Uiso 1 1 calc R . . . .
C68 C 0.5002(4) 1.3338(2) 0.8306(2) 0.0570(12) Uani 1 1 d . . . . .
C69 C 0.5500(4) 0.8004(3) 0.9397(2) 0.0545(11) Uani 1 1 d . . . . .
H69 H 0.4986 0.7525 0.9197 0.065 Uiso 1 1 calc R . . . .
C73 C 0.5929(4) 1.3409(2) 0.8724(2) 0.0593(12) Uani 1 1 d . . . . .
H73 H 0.6451 1.3894 0.8870 0.071 Uiso 1 1 calc R . . . .
C75 C 0.6066(3) 1.1398(2) 0.9610(2) 0.0479(10) Uani 1 1 d . . . . .
H75 H 0.6318 1.1858 0.9941 0.058 Uiso 1 1 calc R . . . .
C76 C -0.0306(4) 0.8494(2) 0.1912(2) 0.0566(12) Uani 1 1 d . . . . .
H76 H 0.0003 0.8344 0.1563 0.068 Uiso 1 1 calc R . . . .
C77 C -0.0554(4) 0.9147(3) 0.1914(3) 0.0629(13) Uani 1 1 d . . . . .
H77 H -0.0409 0.9434 0.1567 0.075 Uiso 1 1 calc R . . . .
C5T C 0.6617(5) 0.7296(3) 0.9885(2) 0.0793(18) Uani 1 1 d D . . . .
C83 C 0.6950(5) 0.9406(3) 0.9978(3) 0.085(2) Uani 1 1 d . . . . .
H83 H 0.7452 0.9886 1.0193 0.103 Uiso 1 1 calc R . . . .
C84 C 0.4266(4) 1.2626(2) 0.8113(2) 0.0585(12) Uani 1 1 d . . . . .
H84 H 0.3627 1.2561 0.7823 0.070 Uiso 1 1 calc R . . . .
C85 C 0.6414(4) 0.8033(3) 0.9809(2) 0.0650(14) Uani 1 1 d . . . . .
C8T C 0.5648(6) 0.6657(3) 0.9928(4) 0.107(2) Uani 1 1 d D . . . .
H8TA H 0.5394 0.6819 1.0322 0.161 Uiso 1 1 calc GR . . . .
H8TB H 0.5810 0.6200 0.9987 0.161 Uiso 1 1 calc GR . . . .
H8TC H 0.5124 0.6547 0.9503 0.161 Uiso 1 1 calc GR . . . .
C2T C 0.2451(4) 0.3415(3) 0.2495(3) 0.0730(15) Uani 1 1 d D . . . .
H2TA H 0.2665 0.3630 0.2105 0.109 Uiso 1 1 calc GR . . . .
H2TB H 0.2583 0.2939 0.2501 0.109 Uiso 1 1 calc GR . . . .
H2TC H 0.2834 0.3775 0.2925 0.109 Uiso 1 1 calc GR . . . .
C3T C 0.0744(5) 0.2659(3) 0.1772(4) 0.110(3) Uani 1 1 d D . . . .
H3TA H 0.0010 0.2487 0.1752 0.165 Uiso 1 1 calc GR . . . .
H3TB H 0.0983 0.2229 0.1779 0.165 Uiso 1 1 calc GR . . . .
H3TC H 0.0874 0.2877 0.1366 0.165 Uiso 1 1 calc GR . . . .
C103 C 0.7115(5) 0.8748(3) 1.0100(3) 0.092(2) Uani 1 1 d . . . . .
H103 H 0.7738 0.8790 1.0397 0.110 Uiso 1 1 calc R . . . .
C13T C -0.1261(3) 1.0116(2) 0.2415(3) 0.0633(14) Uani 1 1 d D . . . .
C14T C -0.0783(8) 1.0675(5) 0.3041(4) 0.065(3) Uani 0.528(8) 1 d D . P A 1
H14A H -0.1038 1.0474 0.3426 0.097 Uiso 0.528(8) 1 calc GR . P A 1
H14B H -0.0942 1.1135 0.2992 0.097 Uiso 0.528(8) 1 calc GR . P A 1
H14C H -0.0042 1.0798 0.3132 0.097 Uiso 0.528(8) 1 calc GR . P A 1
C15T C -0.2393(5) 0.9909(5) 0.2144(5) 0.047(2) Uani 0.528(8) 1 d D . P A 1
H15A H -0.2600 0.9590 0.1682 0.070 Uiso 0.528(8) 1 calc GR . P A 1
H15B H -0.2554 1.0372 0.2119 0.070 Uiso 0.528(8) 1 calc GR . P A 1
H15C H -0.2761 0.9629 0.2452 0.070 Uiso 0.528(8) 1 calc GR . P A 1
C16T C -0.0841(6) 1.0577(4) 0.1801(4) 0.053(2) Uani 0.528(8) 1 d D . P A 1
H16A H -0.0094 1.0764 0.1909 0.080 Uiso 0.528(8) 1 calc GR . P A 1
H16B H -0.1082 1.1007 0.1785 0.080 Uiso 0.528(8) 1 calc GR . P A 1
H16C H -0.1104 1.0230 0.1353 0.080 Uiso 0.528(8) 1 calc GR . P A 1
C4T C 0.0979(6) 0.2976(3) 0.3046(4) 0.107(3) Uani 1 1 d D . . . .
H4TA H 0.1387 0.3346 0.3466 0.161 Uiso 1 1 calc GR . . . .
H4TB H 0.1079 0.2490 0.3069 0.161 Uiso 1 1 calc GR . . . .
H4TC H 0.0257 0.2906 0.3006 0.161 Uiso 1 1 calc GR . . . .
O2 O 0.1254(2) 0.91919(14) 0.42412(14) 0.0449(6) Uani 1 1 d . . . . .
O3 O 0.2261(2) 0.57782(15) 0.43556(14) 0.0472(7) Uani 1 1 d . . . . .
O4 O -0.0177(2) 0.80230(14) 0.46605(14) 0.0456(6) Uani 1 1 d . . . . .
O7 O -0.0791(2) 0.63337(15) 0.43213(15) 0.0484(7) Uani 1 1 d . . . . .
O9 O 0.0147(2) 0.53578(14) 0.42473(14) 0.0454(6) Uani 1 1 d . . . . .
O13 O 0.3467(2) 0.68499(16) 0.38086(15) 0.0534(7) Uani 1 1 d . . . . .
O14 O 0.2941(2) 0.93064(15) 0.36051(15) 0.0496(7) Uani 1 1 d . . . . .
O15 O 0.2971(2) 0.79822(18) 0.31074(15) 0.0580(8) Uani 1 1 d . . . . .
C44 C -0.0825(3) 0.5122(2) 0.3845(2) 0.0474(10) Uani 1 1 d . . . . .
C48 C 0.0664(3) 0.4817(2) 0.4232(3) 0.0542(11) Uani 1 1 d . . . . .
H48A H 0.0693 0.4641 0.3754 0.065 Uiso 1 1 calc R . . . .
H48B H 0.0297 0.4372 0.4413 0.065 Uiso 1 1 calc R . . . .
C51 C 0.0604(3) 0.9334(2) 0.4664(2) 0.0475(10) Uani 1 1 d . . . . .
H51A H -0.0037 0.9329 0.4371 0.057 Uiso 1 1 calc R . . . .
H51B H 0.0942 0.9842 0.4965 0.057 Uiso 1 1 calc R . . . .
C53 C 0.0368(3) 0.8745(2) 0.5096(2) 0.0490(10) Uani 1 1 d . . . . .
H53A H 0.1009 0.8739 0.5378 0.059 Uiso 1 1 calc R . . . .
H53B H -0.0048 0.8865 0.5410 0.059 Uiso 1 1 calc R . . . .
C55 C 0.1714(3) 0.5206(3) 0.4670(2) 0.0553(11) Uani 1 1 d . . . . .
H55A H 0.1680 0.5433 0.5133 0.066 Uiso 1 1 calc R . . . .
H55B H 0.2065 0.4834 0.4725 0.066 Uiso 1 1 calc R . . . .
C56 C -0.1327(3) 0.5642(2) 0.3891(2) 0.0491(10) Uani 1 1 d . . . . .
C58 C 0.1605(3) 0.9771(2) 0.3862(2) 0.0536(11) Uani 1 1 d . . . . .
H58A H 0.1481 1.0233 0.4051 0.064 Uiso 1 1 calc R . . . .
H58B H 0.1231 0.9598 0.3373 0.064 Uiso 1 1 calc R . . . .
C60 C -0.1374(3) 0.6787(2) 0.4511(3) 0.0548(11) Uani 1 1 d . . . . .
H60A H -0.1919 0.6492 0.4717 0.066 Uiso 1 1 calc R . . . .
H60B H -0.1701 0.6927 0.4095 0.066 Uiso 1 1 calc R . . . .
C62 C 0.2704(3) 0.9104(2) 0.2907(2) 0.0502(10) Uani 1 1 d . . . . .
C63 C -0.0705(3) 0.7484(2) 0.5012(2) 0.0506(10) Uani 1 1 d . . . . .
H63A H -0.1121 0.7696 0.5268 0.061 Uiso 1 1 calc R . . . .
H63B H -0.0211 0.7361 0.5348 0.061 Uiso 1 1 calc R . . . .
C66 C -0.1320(4) 0.4411(2) 0.3432(2) 0.0585(11) Uani 1 1 d . . . . .
H66 H -0.0978 0.4056 0.3403 0.070 Uiso 1 1 calc R . . . .
C71 C 0.2691(3) 0.8391(3) 0.2634(2) 0.0541(11) Uani 1 1 d . . . . .
C72 C 0.4105(3) 0.7375(3) 0.3521(3) 0.0597(12) Uani 1 1 d . . . . .
H72A H 0.4635 0.7183 0.3396 0.072 Uiso 1 1 calc R . . . .
H72B H 0.4451 0.7854 0.3864 0.072 Uiso 1 1 calc R . . . .
C78 C 0.3528(3) 0.7526(3) 0.2897(3) 0.0568(11) Uani 1 1 d . . . . .
H78A H 0.4005 0.7793 0.2630 0.068 Uiso 1 1 calc R . . . .
H78B H 0.3055 0.7042 0.2599 0.068 Uiso 1 1 calc R . . . .
C82 C 0.2442(4) 0.8131(3) 0.1932(3) 0.0682(13) Uani 1 1 d . . . . .
H82 H 0.2421 0.7637 0.1750 0.082 Uiso 1 1 calc R . . . .
C86 C 0.2735(3) 0.9948(2) 0.3915(3) 0.0567(11) Uani 1 1 d . . . . .
H86A H 0.2995 1.0377 0.3683 0.068 Uiso 1 1 calc R . . . .
H86B H 0.3099 1.0104 0.4406 0.068 Uiso 1 1 calc R . . . .
C88 C 0.2509(4) 0.9563(3) 0.2452(3) 0.0676(14) Uani 1 1 d . . . . .
H88 H 0.2535 1.0060 0.2625 0.081 Uiso 1 1 calc R . . . .
C91 C -0.2323(4) 0.5438(3) 0.3519(3) 0.0756(15) Uani 1 1 d . . . . .
H91 H -0.2672 0.5789 0.3548 0.091 Uiso 1 1 calc R . . . .
C95 C 0.2282(4) 0.9304(4) 0.1757(3) 0.0820(18) Uani 1 1 d . . . . .
H95 H 0.2163 0.9629 0.1454 0.098 Uiso 1 1 calc R . . . .
C99 C 0.2221(4) 0.8596(4) 0.1490(3) 0.0801(17) Uani 1 1 d . . . . .
H99 H 0.2030 0.8417 0.1005 0.096 Uiso 1 1 calc R . . . .
C100 C 0.3298(4) 0.6080(4) 0.4640(3) 0.0843(18) Uani 1 1 d . . . . .
H10G H 0.3394 0.6296 0.5132 0.101 Uiso 1 1 calc R . . . .
H10H H 0.3563 0.5655 0.4623 0.101 Uiso 1 1 calc R . . . .
C101 C -0.2813(5) 0.4727(3) 0.3106(3) 0.094(2) Uani 1 1 d . . . . .
H101 H -0.3497 0.4592 0.2854 0.113 Uiso 1 1 calc R . . . .
C104 C -0.2317(5) 0.4217(3) 0.3057(3) 0.0827(17) Uani 1 1 d . . . . .
H104 H -0.2654 0.3731 0.2769 0.099 Uiso 1 1 calc R . . . .
C108 C 0.3895(4) 0.6624(3) 0.4359(3) 0.089(2) Uani 1 1 d . . . . .
H10I H 0.4247 0.7080 0.4728 0.107 Uiso 1 1 calc R . . . .
H10J H 0.4428 0.6441 0.4227 0.107 Uiso 1 1 calc R . . . .
F1 F 0.1897(2) 0.7498(2) 0.75829(16) 0.0875(10) Uani 1 1 d D . . . .
B1 B 0.2692(4) 0.7750(3) 0.8162(3) 0.0562(15) Uani 0.844(5) 1 d D . P B 1
F2 F 0.3543(2) 0.7675(2) 0.7953(2) 0.0756(11) Uani 0.844(5) 1 d D . P B 1
F4 F 0.2473(4) 0.7346(3) 0.8654(2) 0.134(2) Uani 0.844(5) 1 d D . P B 1
F3 F 0.2956(3) 0.85126(19) 0.83920(18) 0.0965(11) Uani 1 1 d D . . . .
C74 C 0.5892(4) 0.7945(3) 0.7610(3) 0.0607(12) Uani 1 1 d . . . . .
H74 H 0.5348 0.7765 0.7830 0.073 Uiso 1 1 calc R . . . .
C80 C 0.6838(4) 0.8401(3) 0.7994(3) 0.0653(13) Uani 1 1 d . . . . .
H80 H 0.6942 0.8539 0.8479 0.078 Uiso 1 1 calc R . . . .
C89 C 0.7620(4) 0.8656(3) 0.7692(4) 0.088(2) Uani 1 1 d . . . . .
H89 H 0.8275 0.8965 0.7964 0.105 Uiso 1 1 calc R . . . .
C90 C 0.5726(5) 0.7747(3) 0.6901(3) 0.0824(18) Uani 1 1 d . . . . .
C97 C 0.7470(8) 0.8466(4) 0.6985(6) 0.114(3) Uani 1 1 d . . . . .
H97 H 0.8024 0.8648 0.6772 0.136 Uiso 1 1 calc R . . . .
C109 C 0.6551(8) 0.8029(4) 0.6598(4) 0.102(3) Uani 1 1 d . . . . .
H109 H 0.6456 0.7908 0.6112 0.122 Uiso 1 1 calc R . . . .
O1 O 0.4029(3) 1.1197(2) 0.68095(17) 0.0697(9) Uani 1 1 d . . . . .
H1A H 0.3974 1.1640 0.6907 0.105 Uiso 1 1 d G . . . .
H1G H 0.3855 1.1038 0.6366 0.105 Uiso 1 1 d G . . . .
C6T C 0.7402(6) 0.7406(4) 1.0536(4) 0.116(3) Uani 1 1 d D . . . .
H6TA H 0.8062 0.7756 1.0504 0.173 Uiso 1 1 calc GR . . . .
H6TB H 0.7463 0.6916 1.0596 0.173 Uiso 1 1 calc GR . . . .
H6TC H 0.7191 0.7617 1.0931 0.173 Uiso 1 1 calc GR . . . .
C7T C 0.6888(8) 0.7019(4) 0.9236(4) 0.140(4) Uani 1 1 d D . . . .
H7TA H 0.6378 0.7013 0.8836 0.210 Uiso 1 1 calc GR . . . .
H7TB H 0.6901 0.6505 0.9233 0.210 Uiso 1 1 calc GR . . . .
H7TC H 0.7561 0.7359 0.9215 0.210 Uiso 1 1 calc GR . . . .
C14 C 0.4732(7) 0.7257(5) 0.6481(5) 0.166(5) Uani 1 1 d . . . . .
H14G H 0.4720 0.6733 0.6391 0.250 Uiso 1 1 calc GR . . . .
H14H H 0.4607 0.7425 0.6043 0.250 Uiso 1 1 calc GR . . . .
H14I H 0.4201 0.7282 0.6726 0.250 Uiso 1 1 calc GR . . . .
C9T C 0.4812(5) 1.4036(3) 0.8077(3) 0.0785(16) Uani 1 1 d D . . . .
C10T C 0.5626(14) 1.4794(6) 0.8421(10) 0.148(12) Uani 0.527(16) 1 d D . P C 1
H10A H 0.5564 1.4931 0.8893 0.221 Uiso 0.527(16) 1 calc GR . P C 1
H10B H 0.5540 1.5183 0.8162 0.221 Uiso 0.527(16) 1 calc GR . P C 1
H10C H 0.6301 1.4759 0.8428 0.221 Uiso 0.527(16) 1 calc GR . P C 1
C11T C 0.3740(12) 1.4021(10) 0.8179(9) 0.151(12) Uani 0.527(16) 1 d D . P C 1
H11A H 0.3218 1.3544 0.7918 0.227 Uiso 0.527(16) 1 calc GR . P C 1
H11B H 0.3595 1.4449 0.8014 0.227 Uiso 0.527(16) 1 calc GR . P C 1
H11C H 0.3736 1.4061 0.8669 0.227 Uiso 0.527(16) 1 calc GR . P C 1
C12T C 0.4709(11) 1.3987(8) 0.7290(5) 0.085(4) Uani 0.527(16) 1 d D . P C 1
H12A H 0.5354 1.3994 0.7175 0.127 Uiso 0.527(16) 1 calc GR . P C 1
H12B H 0.4545 1.4420 0.7155 0.127 Uiso 0.527(16) 1 calc GR . P C 1
H12C H 0.4164 1.3515 0.7042 0.127 Uiso 0.527(16) 1 calc GR . P C 1
C1W C 0.102(4) 0.651(2) 1.008(2) 0.114(7) Uani 0.424(15) 1 d D . P D 1
H1WA H 0.0393 0.6326 0.9722 0.171 Uiso 0.424(15) 1 calc GR . P D 1
H1WB H 0.1468 0.6997 1.0023 0.171 Uiso 0.424(15) 1 calc GR . P D 1
H1WC H 0.0857 0.6566 1.0536 0.171 Uiso 0.424(15) 1 calc GR . P D 1
C2W C 0.1548(18) 0.5953(10) 1.0039(13) 0.098(4) Uani 0.424(15) 1 d D . P D 1
C7W C 0.1333(18) 0.5353(12) 1.0387(13) 0.104(5) Uani 0.424(15) 1 d DG . P D 1
H7W H 0.0892 0.5324 1.0695 0.124 Uiso 0.424(15) 1 calc R . P D 1
C6W C 0.1763(17) 0.4796(10) 1.0285(13) 0.109(7) Uani 0.424(15) 1 d DG . P D 1
H6W H 0.1616 0.4386 1.0522 0.131 Uiso 0.424(15) 1 calc R . P D 1
C5W C 0.2408(16) 0.4839(9) 0.9834(14) 0.108(8) Uani 0.424(15) 1 d DG . P D 1
H5W H 0.2703 0.4458 0.9764 0.130 Uiso 0.424(15) 1 calc R . P D 1
C4W C 0.2623(16) 0.5439(10) 0.9486(10) 0.098(6) Uani 0.424(15) 1 d DG . P D 1
H4W H 0.3065 0.5469 0.9178 0.118 Uiso 0.424(15) 1 calc R . P D 1
C3W C 0.2193(17) 0.5996(8) 0.9588(9) 0.083(4) Uani 0.424(15) 1 d DG . P D 1
H3W H 0.2340 0.6406 0.9351 0.099 Uiso 0.424(15) 1 calc R . P D 1
C10U C 0.3830(14) 1.3826(8) 0.7593(12) 0.19(2) Uani 0.473(16) 1 d D . P C 2
H10D H 0.3280 1.3620 0.7825 0.292 Uiso 0.473(16) 1 calc GR . P C 2
H10E H 0.3787 1.3441 0.7204 0.292 Uiso 0.473(16) 1 calc GR . P C 2
H10F H 0.3763 1.4275 0.7426 0.292 Uiso 0.473(16) 1 calc GR . P C 2
C11U C 0.5767(13) 1.4457(9) 0.7820(10) 0.131(9) Uani 0.473(16) 1 d D . P C 2
H11D H 0.6379 1.4582 0.8189 0.196 Uiso 0.473(16) 1 calc GR . P C 2
H11E H 0.5707 1.4925 0.7690 0.196 Uiso 0.473(16) 1 calc GR . P C 2
H11F H 0.5817 1.4130 0.7420 0.196 Uiso 0.473(16) 1 calc GR . P C 2
C12U C 0.4881(13) 1.4561(8) 0.8747(6) 0.088(5) Uani 0.473(16) 1 d D . P C 2
H12D H 0.4318 1.4319 0.8955 0.131 Uiso 0.473(16) 1 calc GR . P C 2
H12E H 0.4838 1.5043 0.8643 0.131 Uiso 0.473(16) 1 calc GR . P C 2
H12F H 0.5532 1.4657 0.9068 0.131 Uiso 0.473(16) 1 calc GR . P C 2
C14U C -0.1969(9) 1.0100(6) 0.1817(6) 0.073(4) Uani 0.472(8) 1 d D . P A 2
H14D H -0.1679 1.0048 0.1414 0.109 Uiso 0.472(8) 1 calc GR . P A 2
H14E H -0.2117 1.0572 0.1865 0.109 Uiso 0.472(8) 1 calc GR . P A 2
H14F H -0.2600 0.9668 0.1759 0.109 Uiso 0.472(8) 1 calc GR . P A 2
C15U C -0.0275(7) 1.0741(5) 0.2719(7) 0.073(4) Uani 0.472(8) 1 d D . P A 2
H15D H -0.0002 1.0685 0.3184 0.110 Uiso 0.472(8) 1 calc GR . P A 2
H15E H -0.0381 1.1229 0.2741 0.110 Uiso 0.472(8) 1 calc GR . P A 2
H15F H 0.0210 1.0723 0.2431 0.110 Uiso 0.472(8) 1 calc GR . P A 2
C16U C -0.1867(8) 1.0199(5) 0.3058(5) 0.065(3) Uani 0.472(8) 1 d D . P A 2
H16D H -0.2527 0.9785 0.2952 0.097 Uiso 0.472(8) 1 calc GR . P A 2
H16E H -0.1976 1.0687 0.3103 0.097 Uiso 0.472(8) 1 calc GR . P A 2
H16F H -0.1449 1.0174 0.3491 0.097 Uiso 0.472(8) 1 calc GR . P A 2
C2 C 0.023(3) 0.8830(19) 0.9882(14) 0.29(3) Uani 0.5 1 d D . P E -1
H2A H -0.0414 0.8431 0.9868 0.440 Uiso 0.5 1 calc GR . P E -1
H2B H 0.0761 0.8817 1.0262 0.440 Uiso 0.5 1 calc GR . P E -1
H2C H 0.0434 0.8746 0.9446 0.440 Uiso 0.5 1 calc GR . P E -1
C3 C 0.0106(11) 0.9589(8) 0.9992(9) 0.126(7) Uani 0.5 1 d . . P E -1
C5 C -0.0621(12) 0.9715(10) 0.9509(9) 0.264(10) Uani 0.5 1 d DG . P E -1
H5A H -0.1024 0.9325 0.9125 0.316 Uiso 0.5 1 calc R . P E -1
C6 C -0.0759(13) 1.0412(12) 0.9587(10) 0.310(19) Uani 0.5 1 d G . P E -1
H6A H -0.1256 1.0498 0.9256 0.372 Uiso 0.5 1 calc R . P E -1
C8 C -0.0169(14) 1.0984(10) 1.0148(11) 0.144(13) Uani 0.5 1 d G . P E -1
H8A H -0.0263 1.1460 1.0202 0.173 Uiso 0.5 1 calc R . P E -1
C9 C 0.0558(14) 1.0858(9) 1.0632(10) 0.310(19) Uani 0.5 1 d G . P E -1
H9 H 0.0961 1.1248 1.1016 0.372 Uiso 0.5 1 calc R . P E -1
C13 C 0.0696(13) 1.0161(9) 1.0554(9) 0.264(10) Uani 0.5 1 d DG . P E -1
H13 H 0.1193 1.0075 1.0885 0.316 Uiso 0.5 1 calc R . P E -1
C15 C 0.626(2) 0.619(2) 0.5425(14) 0.235(17) Uani 0.5 1 d D . P F -1
H15G H 0.6930 0.6129 0.5520 0.352 Uiso 0.5 1 calc GR . P F -1
H15H H 0.6138 0.6410 0.5855 0.352 Uiso 0.5 1 calc GR . P F -1
H15I H 0.6259 0.6532 0.5097 0.352 Uiso 0.5 1 calc GR . P F -1
C1A C 0.5556(9) 0.5537(6) 0.5166(7) 0.113(6) Uani 0.5 1 d . . P F -1
C1F C 0.5000(11) 0.5055(9) 0.5537(5) 0.097(4) Uani 0.5 1 d DG . P F -1
H1F H 0.5083 0.5216 0.6017 0.117 Uiso 0.5 1 calc R . P F -1
C1E C 0.4324(9) 0.4338(8) 0.5205(8) 0.108(5) Uani 0.5 1 d G . P F -1
H1E H 0.3944 0.4009 0.5458 0.129 Uiso 0.5 1 calc R . P F -1
C1D C 0.4204(9) 0.4102(6) 0.4502(8) 0.113(6) Uani 0.5 1 d G . P F -1
H1D H 0.3742 0.3612 0.4275 0.135 Uiso 0.5 1 calc R . P F -1
C1C C 0.4759(11) 0.4584(8) 0.4131(5) 0.097(4) Uani 0.5 1 d G . P F -1
H1C H 0.4677 0.4423 0.3651 0.117 Uiso 0.5 1 calc R . P F -1
C1B C 0.5436(10) 0.5301(8) 0.4463(7) 0.108(5) Uani 0.5 1 d DG . P F -1
H1B H 0.5816 0.5630 0.4210 0.129 Uiso 0.5 1 calc R . P F -1
B3 B 0.2909(4) 1.1688(3) 0.5419(3) 0.0617(14) Uani 1 1 d D U . . .
F9 F 0.3231(10) 1.2307(5) 0.5126(5) 0.129(5) Uani 0.555(14) 1 d D U P G 1
F10 F 0.1980(6) 1.1293(7) 0.5074(10) 0.163(9) Uani 0.555(14) 1 d D U P G 1
F11 F 0.3488(11) 1.1249(9) 0.5372(8) 0.122(8) Uani 0.555(14) 1 d D U P G 1
F12 F 0.2974(11) 1.1977(7) 0.6090(4) 0.089(4) Uani 0.555(14) 1 d D U P G 1
F9A F 0.2371(15) 1.1558(14) 0.4761(5) 0.085(9) Uani 0.232(13) 1 d D U P G 2
F10A F 0.2163(18) 1.135(2) 0.5732(16) 0.186(19) Uani 0.232(13) 1 d D U P G 2
F11A F 0.3574(11) 1.1320(10) 0.5502(11) 0.045(5) Uani 0.232(13) 1 d D U P G 2
F12A F 0.3313(17) 1.2434(8) 0.566(2) 0.19(2) Uani 0.232(13) 1 d D U P G 2
F9B F 0.2035(15) 1.1549(15) 0.4976(15) 0.18(2) Uani 0.213(13) 1 d D U P G 3
F10B F 0.279(3) 1.0981(9) 0.5573(13) 0.149(15) Uani 0.213(13) 1 d D U P G 3
F11B F 0.3740(11) 1.1827(17) 0.5131(10) 0.115(10) Uani 0.213(13) 1 d D U P G 3
F12B F 0.306(2) 1.2208(10) 0.5973(10) 0.097(12) Uani 0.213(13) 1 d D U P G 3
B1A B 0.2490(13) 0.7744(8) 0.8239(7) 0.0562(15) Uani 0.156(5) 1 d D . P B 2
F2A F 0.3217(14) 0.7418(10) 0.8353(10) 0.0756(11) Uani 0.156(5) 1 d D . P B 2
F4A F 0.1891(17) 0.7636(13) 0.8704(9) 0.134(2) Uani 0.156(5) 1 d D . P B 2
C1X C 0.113(4) 0.664(2) 0.988(3) 0.114(7) Uani 0.370(13) 1 d D . P H 2
H1XA H 0.0391 0.6494 0.9804 0.171 Uiso 0.370(13) 1 calc GR . P H 2
H1XB H 0.1358 0.6847 0.9490 0.171 Uiso 0.370(13) 1 calc GR . P H 2
H1XC H 0.1462 0.7016 1.0305 0.171 Uiso 0.370(13) 1 calc GR . P H 2
C2X C 0.142(2) 0.5954(14) 0.9938(16) 0.098(4) Uani 0.370(13) 1 d D . P H 2
C7X C 0.125(2) 0.5608(16) 1.0502(16) 0.104(5) Uani 0.370(13) 1 d D . P H 2
H7X H 0.0946 0.5798 1.0835 0.124 Uiso 0.370(13) 1 calc R . P H 2
C6X C 0.154(2) 0.4977(15) 1.0558(14) 0.109(7) Uani 0.370(13) 1 d D . P H 2
H6X H 0.1340 0.4683 1.0893 0.131 Uiso 0.370(13) 1 calc R . P H 2
C5X C 0.211(3) 0.4777(16) 1.0128(17) 0.108(8) Uani 0.370(13) 1 d D . P H 2
H5X H 0.2299 0.4342 1.0166 0.130 Uiso 0.370(13) 1 calc R . P H 2
C4X C 0.242(2) 0.5205(13) 0.9644(14) 0.098(6) Uani 0.370(13) 1 d D . P H 2
H4X H 0.2889 0.5111 0.9396 0.118 Uiso 0.370(13) 1 calc R . P H 2
C3X C 0.202(2) 0.5782(12) 0.9523(11) 0.083(4) Uani 0.370(13) 1 d D . P H 2
H3X H 0.2161 0.6046 0.9161 0.099 Uiso 0.370(13) 1 calc R . P H 2
C1Y C 0.287(2) 0.563(2) 0.8998(16) 0.114(7) Uani 0.206(10) 1 d D . P I 3
H1YA H 0.2571 0.5259 0.8564 0.171 Uiso 0.206(10) 1 calc GR . P I 3
H1YB H 0.3565 0.5640 0.9180 0.171 Uiso 0.206(10) 1 calc GR . P I 3
H1YC H 0.2900 0.6133 0.8914 0.171 Uiso 0.206(10) 1 calc GR . P I 3
C2Y C 0.224(3) 0.541(2) 0.9505(17) 0.098(4) Uani 0.206(10) 1 d D . P I 3
C7Y C 0.181(5) 0.593(3) 0.976(3) 0.104(5) Uani 0.206(10) 1 d D . P I 3
H7Y H 0.1900 0.6390 0.9601 0.124 Uiso 0.206(10) 1 calc R . P I 3
C6Y C 0.124(4) 0.575(3) 1.025(3) 0.109(7) Uani 0.206(10) 1 d D . P I 3
H6Y H 0.0807 0.6015 1.0356 0.131 Uiso 0.206(10) 1 calc R . P I 3
C5Y C 0.133(4) 0.517(3) 1.060(2) 0.108(8) Uani 0.206(10) 1 d D . P I 3
H5Y H 0.0989 0.5073 1.0963 0.130 Uiso 0.206(10) 1 calc R . P I 3
C4Y C 0.189(3) 0.4735(19) 1.041(2) 0.098(6) Uani 0.206(10) 1 d D . P I 3
H4Y H 0.1976 0.4361 1.0666 0.118 Uiso 0.206(10) 1 calc R . P I 3
C3Y C 0.235(3) 0.4849(14) 0.9849(16) 0.083(4) Uani 0.206(10) 1 d D . P I 3
H3Y H 0.2718 0.4542 0.9708 0.099 Uiso 0.206(10) 1 calc R . P I 3

loop_
_atom_site_aniso_label
_atom_site_aniso_U_11
_atom_site_aniso_U_22
_atom_site_aniso_U_33
_atom_site_aniso_U_23
_atom_site_aniso_U_13
_atom_site_aniso_U_12
N1 0.0300(14) 0.0261(14) 0.0318(15) 0.0073(11) -0.0004(11) 0.0148(12)
N5 0.0500(19) 0.0373(17) 0.0339(16) 0.0036(13) -0.0009(14) 0.0231(15)
N6 0.0325(15) 0.0301(14) 0.0317(15) 0.0008(11) 0.0008(12) 0.0197(12)
N8 0.0386(17) 0.0372(16) 0.0319(16) 0.0070(12) -0.0011(13) 0.0140(13)
C10 0.0298(17) 0.0282(16) 0.0312(17) 0.0006(13) -0.0001(13) 0.0183(14)
C11 0.041(2) 0.0366(19) 0.0299(18) 0.0114(14) 0.0032(15) 0.0180(16)
C12 0.0349(18) 0.0292(17) 0.0308(18) 0.0085(13) 0.0011(14) 0.0145(14)
C16 0.0286(17) 0.0309(17) 0.0324(18) 0.0082(13) 0.0051(14) 0.0163(14)
C17 0.0320(18) 0.0353(18) 0.0312(18) 0.0081(14) 0.0041(14) 0.0140(15)
C18 0.0308(17) 0.0330(18) 0.0338(18) 0.0026(14) 0.0020(14) 0.0186(15)
C19 0.0332(18) 0.0290(17) 0.0364(19) 0.0087(14) 0.0012(15) 0.0096(14)
C20 0.0363(19) 0.0384(19) 0.0269(17) 0.0088(14) 0.0053(14) 0.0157(15)
C21 0.044(2) 0.041(2) 0.038(2) 0.0028(15) -0.0017(16) 0.0297(17)
C22 0.0367(19) 0.0382(19) 0.0293(18) 0.0049(14) -0.0026(15) 0.0151(16)
C23 0.0274(17) 0.0324(17) 0.0345(18) 0.0061(14) 0.0002(14) 0.0168(14)
C24 0.045(2) 0.0329(18) 0.035(2) 0.0146(15) 0.0037(16) 0.0133(16)
C25 0.0351(19) 0.0388(19) 0.0319(19) 0.0051(14) 0.0037(15) 0.0170(16)
C27 0.041(2) 0.039(2) 0.038(2) 0.0060(16) 0.0053(16) 0.0003(16)
C28 0.0360(19) 0.0324(18) 0.0345(19) -0.0007(14) -0.0002(15) 0.0188(15)
C29 0.0360(19) 0.038(2) 0.0342(19) 0.0061(15) 0.0039(15) 0.0132(16)
C30 0.0376(19) 0.0299(17) 0.0346(19) 0.0036(14) 0.0010(15) 0.0180(15)
C31 0.037(2) 0.040(2) 0.047(2) -0.0002(16) -0.0028(17) 0.0184(17)
C32 0.0330(19) 0.0335(19) 0.061(2) 0.0097(17) 0.0034(17) 0.0185(16)
C34 0.063(3) 0.059(3) 0.032(2) 0.0013(18) -0.0011(18) 0.035(2)
C36 0.048(2) 0.046(2) 0.0280(18) 0.0014(15) 0.0037(16) 0.0247(18)
C38 0.044(2) 0.044(2) 0.043(2) 0.0010(17) -0.0118(17) 0.0291(18)
C39 0.0346(19) 0.0271(17) 0.048(2) 0.0023(15) 0.0020(16) 0.0118(15)
C40 0.039(2) 0.041(2) 0.040(2) 0.0042(16) 0.0064(16) 0.0178(17)
C41 0.061(3) 0.057(3) 0.039(2) 0.0154(18) 0.0100(19) 0.036(2)
C42 0.046(2) 0.0277(18) 0.051(2) 0.0080(15) 0.0122(17) 0.0207(16)
C43 0.051(2) 0.037(2) 0.037(2) 0.0011(15) 0.0047(17) 0.0196(18)
C45 0.046(2) 0.047(2) 0.032(2) 0.0091(16) 0.0056(17) 0.0031(18)
C46 0.054(2) 0.045(2) 0.044(2) -0.0046(17) -0.0125(18) 0.028(2)
C47 0.062(3) 0.052(2) 0.038(2) -0.0015(17) -0.0137(19) 0.038(2)
C50 0.052(2) 0.052(2) 0.038(2) 0.0041(17) -0.0002(18) 0.029(2)
C52 0.074(3) 0.060(3) 0.029(2) 0.0035(18) -0.0022(19) 0.043(2)
C54 0.049(2) 0.051(2) 0.052(2) 0.0039(19) -0.0004(19) 0.032(2)
C57 0.051(2) 0.037(2) 0.063(3) -0.0089(18) 0.000(2) 0.0194(19)
C1T 0.056(3) 0.033(2) 0.091(3) 0.015(2) 0.019(2) 0.028(2)
C61 0.042(2) 0.039(2) 0.080(3) -0.005(2) -0.023(2) 0.0272(19)
C64 0.055(3) 0.040(2) 0.055(3) 0.0064(18) 0.001(2) 0.0171(19)
C65 0.049(2) 0.049(2) 0.070(3) -0.012(2) -0.008(2) 0.032(2)
C67 0.042(2) 0.0281(18) 0.057(2) -0.0044(16) 0.0019(18) 0.0117(16)
C68 0.085(3) 0.042(2) 0.047(2) 0.0028(18) 0.010(2) 0.031(2)
C69 0.074(3) 0.056(3) 0.047(2) 0.0129(19) 0.015(2) 0.038(2)
C73 0.067(3) 0.035(2) 0.069(3) -0.002(2) 0.011(2) 0.016(2)
C75 0.055(2) 0.048(2) 0.041(2) -0.0002(17) 0.0044(18) 0.025(2)
C76 0.069(3) 0.055(3) 0.055(3) 0.007(2) -0.001(2) 0.043(2)
C77 0.071(3) 0.048(3) 0.074(3) 0.012(2) -0.004(3) 0.038(2)
C5T 0.132(5) 0.085(4) 0.054(3) 0.023(3) 0.014(3) 0.082(4)
C83 0.112(4) 0.064(3) 0.066(3) -0.015(2) -0.042(3) 0.055(3)
C84 0.070(3) 0.045(2) 0.055(3) 0.004(2) -0.008(2) 0.026(2)
C85 0.098(4) 0.072(3) 0.041(2) 0.010(2) 0.001(2) 0.061(3)
C8T 0.149(7) 0.071(4) 0.110(5) 0.022(4) -0.005(5) 0.066(4)
C2T 0.067(3) 0.052(3) 0.119(5) 0.023(3) 0.026(3) 0.042(3)
C3T 0.093(4) 0.045(3) 0.174(7) -0.031(4) -0.009(4) 0.039(3)
C103 0.122(5) 0.085(4) 0.062(3) -0.008(3) -0.039(3) 0.069(4)
C13T 0.036(2) 0.029(2) 0.113(4) -0.006(2) -0.011(2) 0.0182(17)
C14T 0.077(8) 0.048(5) 0.061(6) 0.005(4) -0.001(5) 0.023(5)
C15T 0.039(4) 0.045(5) 0.066(6) 0.022(4) 0.008(4) 0.026(4)
C16T 0.052(5) 0.040(4) 0.083(6) 0.033(4) 0.025(4) 0.025(4)
C4T 0.145(6) 0.088(4) 0.161(7) 0.088(5) 0.092(5) 0.083(4)
O2 0.0518(16) 0.0360(14) 0.0577(17) 0.0100(12) 0.0192(13) 0.0262(12)
O3 0.0455(16) 0.0503(16) 0.0517(17) 0.0221(13) 0.0037(13) 0.0242(13)
O4 0.0500(16) 0.0417(15) 0.0479(16) 0.0032(12) 0.0136(13) 0.0207(13)
O7 0.0397(15) 0.0409(15) 0.0661(19) 0.0064(13) 0.0055(13) 0.0212(12)
O9 0.0467(16) 0.0349(14) 0.0617(18) 0.0139(12) 0.0167(13) 0.0200(12)
O13 0.0348(15) 0.0603(18) 0.0642(19) 0.0265(15) 0.0027(13) 0.0145(13)
O14 0.0533(17) 0.0462(16) 0.0612(19) 0.0215(13) 0.0163(14) 0.0275(14)
O15 0.076(2) 0.071(2) 0.0541(18) 0.0241(15) 0.0227(16) 0.0527(18)
C44 0.049(2) 0.037(2) 0.056(3) 0.0167(18) 0.015(2) 0.0112(18)
C48 0.069(3) 0.034(2) 0.078(3) 0.024(2) 0.036(2) 0.027(2)
C51 0.049(2) 0.040(2) 0.059(3) -0.0012(18) 0.0148(19) 0.0254(19)
C53 0.045(2) 0.047(2) 0.054(2) -0.0048(19) 0.0106(19) 0.0211(19)
C55 0.065(3) 0.061(3) 0.068(3) 0.040(2) 0.028(2) 0.042(2)
C56 0.048(2) 0.035(2) 0.059(3) 0.0137(18) 0.006(2) 0.0099(18)
C58 0.061(3) 0.040(2) 0.070(3) 0.014(2) 0.013(2) 0.031(2)
C60 0.044(2) 0.047(2) 0.085(3) 0.020(2) 0.019(2) 0.025(2)
C62 0.045(2) 0.057(3) 0.063(3) 0.029(2) 0.021(2) 0.026(2)
C63 0.053(2) 0.051(2) 0.065(3) 0.019(2) 0.025(2) 0.033(2)
C66 0.068(3) 0.038(2) 0.068(3) 0.011(2) 0.019(2) 0.013(2)
C71 0.053(3) 0.073(3) 0.055(3) 0.030(2) 0.021(2) 0.036(2)
C72 0.038(2) 0.053(3) 0.096(4) 0.028(2) 0.014(2) 0.023(2)
C78 0.056(3) 0.051(2) 0.078(3) 0.023(2) 0.030(2) 0.029(2)
C82 0.073(3) 0.093(4) 0.062(3) 0.025(3) 0.026(3) 0.050(3)
C86 0.055(3) 0.036(2) 0.080(3) 0.016(2) 0.012(2) 0.0163(19)
C88 0.071(3) 0.075(3) 0.083(4) 0.044(3) 0.034(3) 0.041(3)
C91 0.056(3) 0.059(3) 0.103(4) 0.018(3) -0.006(3) 0.019(2)
C95 0.091(4) 0.123(5) 0.074(4) 0.062(4) 0.038(3) 0.067(4)
C99 0.077(4) 0.136(5) 0.055(3) 0.040(3) 0.026(3) 0.060(4)
C100 0.041(3) 0.130(5) 0.091(4) 0.067(4) 0.000(3) 0.033(3)
C101 0.073(4) 0.056(3) 0.120(5) 0.005(3) -0.028(3) 0.007(3)
C104 0.087(4) 0.051(3) 0.081(4) 0.001(3) -0.004(3) 0.003(3)
C108 0.043(3) 0.097(4) 0.115(5) 0.059(4) -0.022(3) 0.013(3)
F1 0.0538(17) 0.115(3) 0.074(2) 0.0266(18) -0.0001(14) 0.0064(16)
B1 0.038(3) 0.063(3) 0.066(4) 0.032(3) 0.008(3) 0.009(3)
F2 0.059(2) 0.092(3) 0.077(3) 0.0056(19) 0.0073(17) 0.0350(19)
F4 0.111(4) 0.169(5) 0.107(3) 0.097(3) 0.019(3) 0.004(3)
F3 0.103(3) 0.081(2) 0.102(3) 0.0063(18) -0.009(2) 0.050(2)
C74 0.059(3) 0.059(3) 0.076(3) 0.007(2) 0.017(2) 0.038(2)
C80 0.067(3) 0.061(3) 0.082(3) 0.017(3) 0.014(3) 0.041(3)
C89 0.064(3) 0.053(3) 0.163(7) 0.033(4) 0.033(4) 0.035(3)
C90 0.103(5) 0.072(4) 0.078(4) -0.002(3) -0.013(3) 0.064(3)
C97 0.170(8) 0.083(5) 0.162(8) 0.075(5) 0.111(7) 0.085(6)
C109 0.187(8) 0.092(5) 0.088(5) 0.052(4) 0.069(6) 0.100(6)
O1 0.088(2) 0.067(2) 0.055(2) 0.0285(16) 0.0040(19) 0.028(2)
C6T 0.135(6) 0.088(4) 0.123(6) 0.030(4) -0.033(5) 0.068(4)
C7T 0.264(11) 0.142(7) 0.112(6) 0.057(5) 0.090(7) 0.165(8)
C14 0.147(7) 0.151(7) 0.171(8) -0.068(6) -0.080(6) 0.111(7)
C9T 0.123(5) 0.045(3) 0.078(4) 0.017(2) 0.021(3) 0.041(3)
C10T 0.19(2) 0.041(7) 0.17(2) 0.014(9) -0.067(17) 0.043(9)
C11T 0.23(3) 0.18(2) 0.19(2) 0.15(2) 0.15(2) 0.19(2)
C12T 0.110(11) 0.085(9) 0.077(8) 0.036(7) 0.017(8) 0.051(9)
C1W 0.095(11) 0.103(12) 0.12(2) 0.009(9) -0.027(12) 0.029(11)
C2W 0.060(8) 0.096(7) 0.096(10) 0.003(6) -0.046(7) 0.011(6)
C7W 0.085(8) 0.076(15) 0.131(12) 0.041(11) -0.028(7) 0.024(9)
C6W 0.078(13) 0.102(13) 0.125(19) 0.007(13) -0.028(10) 0.036(8)
C5W 0.090(15) 0.095(10) 0.13(2) 0.016(12) -0.017(11) 0.044(11)
C4W 0.094(12) 0.049(10) 0.106(12) 0.015(8) -0.038(8) -0.003(9)
C3W 0.086(10) 0.046(9) 0.062(6) -0.033(6) -0.033(6) -0.008(8)
C10U 0.25(4) 0.066(10) 0.21(3) 0.058(15) -0.12(3) 0.046(15)
C11U 0.21(2) 0.080(12) 0.146(19) 0.073(13) 0.085(18) 0.063(14)
C12U 0.110(13) 0.052(8) 0.106(11) 0.006(7) 0.006(9) 0.049(8)
C14U 0.084(9) 0.049(6) 0.095(9) 0.024(6) 0.001(7) 0.044(6)
C15U 0.060(7) 0.028(5) 0.124(11) 0.016(6) 0.012(7) 0.008(5)
C16U 0.072(7) 0.043(5) 0.106(9) 0.017(5) 0.043(6) 0.043(5)
C2 0.43(6) 0.17(3) 0.13(2) -0.044(19) 0.11(3) -0.09(3)
C3 0.100(13) 0.094(11) 0.140(15) 0.006(12) 0.050(11) -0.031(10)
C5 0.247(17) 0.206(18) 0.261(18) 0.015(15) -0.147(14) 0.096(15)
C6 0.31(3) 0.30(4) 0.30(3) 0.09(3) -0.12(3) 0.17(3)
C8 0.088(14) 0.24(3) 0.17(3) 0.13(3) 0.052(14) 0.10(2)
C9 0.31(3) 0.30(4) 0.30(3) 0.09(3) -0.12(3) 0.17(3)
C13 0.247(17) 0.206(18) 0.261(18) 0.015(15) -0.147(14) 0.096(15)
C15 0.21(3) 0.35(4) 0.23(3) 0.04(3) 0.08(2) 0.22(3)
C1A 0.094(11) 0.153(17) 0.113(14) 0.006(9) -0.007(9) 0.096(12)
C1F 0.090(9) 0.135(14) 0.100(11) 0.023(8) 0.016(8) 0.087(10)
C1E 0.076(8) 0.099(13) 0.161(17) 0.016(9) 0.002(8) 0.065(9)
C1D 0.094(11) 0.153(17) 0.113(14) 0.006(9) -0.007(9) 0.096(12)
C1C 0.090(9) 0.135(14) 0.100(11) 0.023(8) 0.016(8) 0.087(10)
C1B 0.076(8) 0.099(13) 0.161(17) 0.016(9) 0.002(8) 0.065(9)
B3 0.051(3) 0.067(4) 0.072(4) 0.021(3) 0.004(3) 0.029(3)
F9 0.174(11) 0.110(9) 0.116(8) 0.069(7) 0.052(8) 0.041(8)
F10 0.046(5) 0.056(7) 0.33(2) -0.067(8) -0.043(8) 0.030(4)
F11 0.141(13) 0.177(15) 0.071(8) -0.036(8) -0.030(6) 0.137(12)
F12 0.132(10) 0.073(8) 0.091(5) 0.014(5) 0.043(5) 0.066(7)
F9A 0.101(16) 0.15(2) 0.033(8) 0.046(9) 0.007(8) 0.083(15)
F10A 0.14(3) 0.28(5) 0.23(4) 0.16(4) 0.14(3) 0.09(3)
F11A 0.037(8) 0.068(10) 0.032(8) 0.012(6) 0.009(6) 0.020(7)
F12A 0.065(13) 0.10(2) 0.32(5) -0.10(3) 0.01(3) -0.008(14)
F9B 0.11(2) 0.07(2) 0.32(5) -0.06(2) -0.08(2) 0.079(19)
F10B 0.22(4) 0.108(17) 0.095(19) 0.037(14) -0.02(2) 0.04(2)
F11B 0.055(10) 0.16(3) 0.128(18) 0.022(16) 0.008(10) 0.038(13)
F12B 0.093(18) 0.015(10) 0.16(3) 0.008(11) 0.017(15) 0.001(10)
B1A 0.038(3) 0.063(3) 0.066(4) 0.032(3) 0.008(3) 0.009(3)
F2A 0.059(2) 0.092(3) 0.077(3) 0.0056(19) 0.0073(17) 0.0350(19)
F4A 0.111(4) 0.169(5) 0.107(3) 0.097(3) 0.019(3) 0.004(3)
C1X 0.095(11) 0.103(12) 0.12(2) 0.009(9) -0.027(12) 0.029(11)
C2X 0.060(8) 0.096(7) 0.096(10) 0.003(6) -0.046(7) 0.011(6)
C7X 0.085(8) 0.076(15) 0.131(12) 0.041(11) -0.028(7) 0.024(9)
C6X 0.078(13) 0.102(13) 0.125(19) 0.007(13) -0.028(10) 0.036(8)
C5X 0.090(15) 0.095(10) 0.13(2) 0.016(12) -0.017(11) 0.044(11)
C4X 0.094(12) 0.049(10) 0.106(12) 0.015(8) -0.038(8) -0.003(9)
C3X 0.086(10) 0.046(9) 0.062(6) -0.033(6) -0.033(6) -0.008(8)
C1Y 0.095(11) 0.103(12) 0.12(2) 0.009(9) -0.027(12) 0.029(11)
C2Y 0.060(8) 0.096(7) 0.096(10) 0.003(6) -0.046(7) 0.011(6)
C7Y 0.085(8) 0.076(15) 0.131(12) 0.041(11) -0.028(7) 0.024(9)
C6Y 0.078(13) 0.102(13) 0.125(19) 0.007(13) -0.028(10) 0.036(8)
C5Y 0.090(15) 0.095(10) 0.13(2) 0.016(12) -0.017(11) 0.044(11)
C4Y 0.094(12) 0.049(10) 0.106(12) 0.015(8) -0.038(8) -0.003(9)
C3Y 0.086(10) 0.046(9) 0.062(6) -0.033(6) -0.033(6) -0.008(8)

_geom_special_details            
;
 All esds (except the esd in the dihedral angle between two l.s. planes)
 are estimated using the full covariance matrix.  The cell esds are taken
 into account individually in the estimation of esds in distances, angles
 and torsion angles; correlations between esds in cell parameters are only
 used when they are defined by crystal symmetry.  An approximate (isotropic)
 treatment of cell esds is used for estimating esds involving l.s. planes.
;
loop_
_geom_bond_atom_site_label_1
_geom_bond_atom_site_label_2
_geom_bond_distance
_geom_bond_site_symmetry_2
_geom_bond_publ_flag
N1 C16 1.326(4) . ?
N1 C23 1.389(4) . ?
N5 C29 1.334(4) . ?
N5 C36 1.389(4) . ?
N6 C16 1.329(4) . ?
N6 C18 1.388(4) . ?
N8 C25 1.396(4) . ?
N8 C29 1.324(4) . ?
C10 C16 1.469(4) . ?
C10 C19 1.415(5) . ?
C10 C20 1.357(5) . ?
C11 C12 1.420(5) . ?
C11 C22 1.361(5) . ?
C12 C17 1.413(5) . ?
C12 C24 1.408(5) . ?
C17 C20 1.424(5) . ?
C17 C45 1.399(5) . ?
C18 C21 1.402(5) . ?
C18 C23 1.391(4) . ?
C19 C24 1.370(5) . ?
C21 C38 1.487(5) . ?
C21 C47 1.381(5) . ?
C22 C27 1.414(5) . ?
C22 C29 1.460(5) . ?
C23 C28 1.400(5) . ?
C25 C36 1.391(5) . ?
C25 C40 1.386(5) . ?
C27 C45 1.366(5) . ?
C28 C30 1.472(4) . ?
C28 C46 1.389(5) . ?
C30 C31 1.385(5) . ?
C30 C39 1.393(5) . ?
C31 C67 1.374(5) . ?
C32 C39 1.378(5) . ?
C32 C42 1.375(5) . ?
C34 C50 1.381(5) . ?
C34 C75 1.398(6) . ?
C36 C50 1.402(5) . ?
C38 C54 1.386(6) . ?
C38 C76 1.385(6) . ?
C40 C43 1.485(5) . ?
C40 C75 1.393(5) . ?
C41 C52 1.376(6) . ?
C41 C69 1.385(6) . ?
C42 C1T 1.534(5) . ?
C42 C67 1.396(5) . ?
C43 C57 1.375(6) . ?
C43 C64 1.393(6) . ?
C46 C47 1.389(5) . ?
C50 C52 1.485(5) . ?
C52 C83 1.393(6) . ?
C54 C65 1.400(5) . ?
C57 C73 1.389(6) . ?
C1T C2T 1.526(6) . ?
C1T C3T 1.531(7) . ?
C1T C4T 1.516(7) . ?
C61 C65 1.387(7) . ?
C61 C77 1.381(7) . ?
C61 C13T 1.535(5) . ?
C64 C84 1.390(6) . ?
C68 C73 1.390(7) . ?
C68 C84 1.375(6) . ?
C68 C9T 1.540(6) . ?
C69 C85 1.392(6) . ?
C76 C77 1.390(6) . ?
C5T C85 1.535(6) . ?
C5T C8T 1.542(8) . ?
C5T C6T 1.505(7) . ?
C5T C7T 1.504(7) . ?
C83 C103 1.384(7) . ?
C85 C103 1.382(8) . ?
C13T C14T 1.441(8) . ?
C13T C15T 1.509(7) . ?
C13T C16T 1.687(8) . ?
C13T C14U 1.416(9) . ?
C13T C15U 1.484(9) . ?
C13T C16U 1.692(9) . ?
O2 C51 1.424(4) . ?
O2 C58 1.426(5) . ?
O3 C55 1.411(5) . ?
O3 C100 1.382(5) . ?
O4 C53 1.424(5) . ?
O4 C63 1.411(5) . ?
O7 C56 1.377(5) . ?
O7 C60 1.433(5) . ?
O9 C44 1.372(5) . ?
O9 C48 1.439(4) . ?
O13 C72 1.379(5) . ?
O13 C108 1.351(5) . ?
O14 C62 1.359(5) . ?
O14 C86 1.432(5) . ?
O15 C71 1.383(5) . ?
O15 C78 1.419(5) . ?
C44 C56 1.391(6) . ?
C44 C66 1.382(6) . ?
C48 C55 1.491(6) . ?
C51 C53 1.490(6) . ?
C56 C91 1.386(6) . ?
C58 C86 1.513(6) . ?
C60 C63 1.481(6) . ?
C62 C71 1.387(6) . ?
C62 C88 1.392(6) . ?
C66 C104 1.391(7) . ?
C71 C82 1.379(7) . ?
C72 C78 1.487(6) . ?
C82 C99 1.394(7) . ?
C88 C95 1.365(8) . ?
C91 C101 1.381(7) . ?
C95 C99 1.352(8) . ?
C100 C108 1.365(7) . ?
C101 C104 1.369(8) . ?
F1 B1 1.384(6) . ?
F1 B1A 1.369(13) . ?
B1 F2 1.389(7) . ?
B1 F4 1.345(6) . ?
B1 F3 1.367(7) . ?
F3 B1A 1.363(14) . ?
C74 C80 1.371(7) . ?
C74 C90 1.384(7) . ?
C80 C89 1.344(8) . ?
C89 C97 1.383(10) . ?
C90 C109 1.403(10) . ?
C90 C14 1.456(9) . ?
C97 C109 1.338(11) . ?
C9T C10T 1.514(10) . ?
C9T C11T 1.564(11) . ?
C9T C12T 1.553(10) . ?
C9T C10U 1.457(11) . ?
C9T C11U 1.551(11) . ?
C9T C12U 1.538(10) . ?
C1W C2W 1.470(13) . ?
C2W C7W 1.3900 . ?
C2W C3W 1.3900 . ?
C7W C6W 1.3900 . ?
C6W C5W 1.3900 . ?
C5W C4W 1.3900 . ?
C4W C3W 1.3900 . ?
C2 C3 1.50(4) . ?
C3 C5 1.3900 . ?
C3 C13 1.3900 . ?
C5 C6 1.3900 . ?
C6 C8 1.3900 . ?
C8 C9 1.3900 . ?
C9 C13 1.3900 . ?
C15 C1A 1.30(4) . ?
C1A C1F 1.3900 . ?
C1A C1B 1.3900 . ?
C1F C1E 1.3900 . ?
C1E C1D 1.3900 . ?
C1D C1C 1.3900 . ?
C1C C1B 1.3900 . ?
B3 F9 1.364(8) . ?
B3 F10 1.305(9) . ?
B3 F11 1.350(8) . ?
B3 F12 1.365(8) . ?
B3 F9A 1.356(10) . ?
B3 F10A 1.356(11) . ?
B3 F11A 1.343(10) . ?
B3 F12A 1.331(11) . ?
B3 F9B 1.322(12) . ?
B3 F10B 1.379(12) . ?
B3 F11B 1.371(11) . ?
B3 F12B 1.328(12) . ?
B1A F2A 1.364(13) . ?
B1A F4A 1.363(13) . ?
C1X C2X 1.484(16) . ?
C2X C7X 1.398(15) . ?
C2X C3X 1.372(14) . ?
C7X C6X 1.395(15) . ?
C6X C5X 1.386(16) . ?
C5X C4X 1.385(16) . ?
C4X C3X 1.410(15) . ?
C1Y C2Y 1.485(19) . ?
C2Y C7Y 1.399(17) . ?
C2Y C3Y 1.378(16) . ?
C7Y C6Y 1.394(17) . ?
C6Y C5Y 1.388(17) . ?
C5Y C4Y 1.385(16) . ?
C4Y C3Y 1.406(16) . ?

loop_
_geom_angle_atom_site_label_1
_geom_angle_atom_site_label_2
_geom_angle_atom_site_label_3
_geom_angle
_geom_angle_site_symmetry_1
_geom_angle_site_symmetry_3
_geom_angle_publ_flag
C16 N1 C23 109.1(3) . . ?
C29 N5 C36 109.7(3) . . ?
C16 N6 C18 109.0(3) . . ?
C29 N8 C25 109.8(3) . . ?
C19 C10 C16 120.2(3) . . ?
C20 C10 C16 118.2(3) . . ?
C20 C10 C19 121.6(3) . . ?
C22 C11 C12 120.5(3) . . ?
C17 C12 C11 118.3(3) . . ?
C24 C12 C11 122.3(3) . . ?
C24 C12 C17 119.4(3) . . ?
N1 C16 N6 109.4(3) . . ?
N1 C16 C10 126.6(3) . . ?
N6 C16 C10 123.9(3) . . ?
C12 C17 C20 118.5(3) . . ?
C45 C17 C12 120.0(3) . . ?
C45 C17 C20 121.5(3) . . ?
N6 C18 C21 131.1(3) . . ?
N6 C18 C23 106.2(3) . . ?
C23 C18 C21 122.7(3) . . ?
C24 C19 C10 118.8(3) . . ?
C10 C20 C17 120.3(3) . . ?
C18 C21 C38 122.7(3) . . ?
C47 C21 C18 114.4(3) . . ?
C47 C21 C38 122.9(3) . . ?
C11 C22 C27 120.8(3) . . ?
C11 C22 C29 120.1(3) . . ?
C27 C22 C29 119.0(3) . . ?
N1 C23 C18 106.2(3) . . ?
N1 C23 C28 131.3(3) . . ?
C18 C23 C28 122.4(3) . . ?
C19 C24 C12 121.3(3) . . ?
C36 C25 N8 105.8(3) . . ?
C40 C25 N8 131.3(3) . . ?
C40 C25 C36 122.8(3) . . ?
C45 C27 C22 119.5(3) . . ?
C23 C28 C30 122.2(3) . . ?
C46 C28 C23 114.3(3) . . ?
C46 C28 C30 123.5(3) . . ?
N5 C29 C22 126.6(3) . . ?
N8 C29 N5 108.5(3) . . ?
N8 C29 C22 124.9(3) . . ?
C31 C30 C28 121.7(3) . . ?
C31 C30 C39 117.2(3) . . ?
C39 C30 C28 121.1(3) . . ?
C67 C31 C30 121.7(3) . . ?
C42 C32 C39 122.1(3) . . ?
C50 C34 C75 123.0(4) . . ?
N5 C36 C25 106.1(3) . . ?
N5 C36 C50 131.0(3) . . ?
C25 C36 C50 122.6(3) . . ?
C54 C38 C21 121.4(4) . . ?
C76 C38 C21 120.6(4) . . ?
C76 C38 C54 118.0(4) . . ?
C32 C39 C30 120.8(3) . . ?
C25 C40 C43 122.4(3) . . ?
C25 C40 C75 114.7(3) . . ?
C75 C40 C43 122.9(3) . . ?
C52 C41 C69 121.9(4) . . ?
C32 C42 C1T 122.3(3) . . ?
C32 C42 C67 117.2(3) . . ?
C67 C42 C1T 120.5(3) . . ?
C57 C43 C40 122.3(4) . . ?
C57 C43 C64 117.0(4) . . ?
C64 C43 C40 120.6(3) . . ?
C27 C45 C17 120.9(3) . . ?
C28 C46 C47 123.1(3) . . ?
C21 C47 C46 123.0(3) . . ?
C34 C50 C36 114.4(4) . . ?
C34 C50 C52 124.6(4) . . ?
C36 C50 C52 120.9(3) . . ?
C41 C52 C50 121.3(4) . . ?
C41 C52 C83 117.4(4) . . ?
C83 C52 C50 121.3(4) . . ?
C38 C54 C65 120.2(4) . . ?
C43 C57 C73 122.0(4) . . ?
C2T C1T C42 111.1(3) . . ?
C2T C1T C3T 107.5(4) . . ?
C3T C1T C42 110.3(4) . . ?
C4T C1T C42 107.7(4) . . ?
C4T C1T C2T 110.3(4) . . ?
C4T C1T C3T 109.9(5) . . ?
C65 C61 C13T 121.7(4) . . ?
C77 C61 C65 117.2(4) . . ?
C77 C61 C13T 121.2(5) . . ?
C84 C64 C43 121.2(4) . . ?
C61 C65 C54 121.9(4) . . ?
C31 C67 C42 121.0(3) . . ?
C73 C68 C9T 120.7(4) . . ?
C84 C68 C73 117.5(4) . . ?
C84 C68 C9T 121.8(4) . . ?
C41 C69 C85 121.1(5) . . ?
C57 C73 C68 120.8(4) . . ?
C40 C75 C34 122.4(4) . . ?
C38 C76 C77 121.2(4) . . ?
C61 C77 C76 121.5(5) . . ?
C85 C5T C8T 111.8(5) . . ?
C6T C5T C85 111.3(5) . . ?
C6T C5T C8T 106.5(5) . . ?
C7T C5T C85 107.6(4) . . ?
C7T C5T C8T 105.1(6) . . ?
C7T C5T C6T 114.5(6) . . ?
C103 C83 C52 120.2(5) . . ?
C68 C84 C64 121.5(4) . . ?
C69 C85 C5T 119.8(5) . . ?
C103 C85 C69 116.4(4) . . ?
C103 C85 C5T 123.7(5) . . ?
C85 C103 C83 122.8(5) . . ?
C61 C13T C16T 111.6(4) . . ?
C61 C13T C16U 108.0(5) . . ?
C14T C13T C61 114.4(5) . . ?
C14T C13T C15T 117.8(6) . . ?
C14T C13T C16T 103.5(5) . . ?
C15T C13T C61 109.2(4) . . ?
C15T C13T C16T 99.0(5) . . ?
C14U C13T C61 114.0(5) . . ?
C14U C13T C15U 124.8(7) . . ?
C14U C13T C16U 103.9(7) . . ?
C15U C13T C61 104.9(5) . . ?
C15U C13T C16U 99.3(7) . . ?
C51 O2 C58 113.9(3) . . ?
C100 O3 C55 114.5(3) . . ?
C63 O4 C53 112.7(3) . . ?
C56 O7 C60 116.6(3) . . ?
C44 O9 C48 116.6(3) . . ?
C108 O13 C72 117.8(4) . . ?
C62 O14 C86 118.8(3) . . ?
C71 O15 C78 115.5(3) . . ?
O9 C44 C56 115.6(3) . . ?
O9 C44 C66 124.3(4) . . ?
C66 C44 C56 120.0(4) . . ?
O9 C48 C55 107.3(3) . . ?
O2 C51 C53 110.1(3) . . ?
O4 C53 C51 109.3(3) . . ?
O3 C55 C48 109.1(3) . . ?
O7 C56 C44 116.8(4) . . ?
O7 C56 C91 124.0(4) . . ?
C91 C56 C44 119.2(4) . . ?
O2 C58 C86 108.9(3) . . ?
O7 C60 C63 110.1(3) . . ?
O14 C62 C71 116.6(3) . . ?
O14 C62 C88 125.2(4) . . ?
C71 C62 C88 118.1(4) . . ?
O4 C63 C60 109.5(4) . . ?
C44 C66 C104 120.1(5) . . ?
O15 C71 C62 115.8(4) . . ?
C82 C71 O15 123.3(4) . . ?
C82 C71 C62 120.8(4) . . ?
O13 C72 C78 111.2(4) . . ?
O15 C78 C72 108.6(4) . . ?
C71 C82 C99 119.6(5) . . ?
O14 C86 C58 111.6(3) . . ?
C95 C88 C62 120.5(5) . . ?
C101 C91 C56 120.5(5) . . ?
C99 C95 C88 121.5(5) . . ?
C95 C99 C82 119.3(5) . . ?
C108 C100 O3 118.8(4) . . ?
C104 C101 C91 120.3(5) . . ?
C101 C104 C66 119.9(5) . . ?
O13 C108 C100 119.7(4) . . ?
F1 B1 F2 106.9(5) . . ?
F4 B1 F1 111.3(5) . . ?
F4 B1 F2 110.6(5) . . ?
F4 B1 F3 112.7(6) . . ?
F3 B1 F1 110.7(4) . . ?
F3 B1 F2 104.4(4) . . ?
C80 C74 C90 120.3(5) . . ?
C89 C80 C74 120.7(6) . . ?
C80 C89 C97 119.9(7) . . ?
C74 C90 C109 117.9(6) . . ?
C74 C90 C14 121.5(8) . . ?
C109 C90 C14 120.6(8) . . ?
C109 C97 C89 120.4(7) . . ?
C97 C109 C90 120.7(7) . . ?
C68 C9T C11T 108.6(6) . . ?
C68 C9T C12T 111.3(6) . . ?
C68 C9T C11U 105.6(7) . . ?
C10T C9T C68 115.5(6) . . ?
C10T C9T C11T 111.0(9) . . ?
C10T C9T C12T 106.3(8) . . ?
C12T C9T C11T 103.5(8) . . ?
C10U C9T C68 111.7(6) . . ?
C10U C9T C11U 116.4(10) . . ?
C10U C9T C12U 112.4(11) . . ?
C12U C9T C68 105.2(6) . . ?
C12U C9T C11U 104.6(9) . . ?
C7W C2W C1W 121.0(12) . . ?
C7W C2W C3W 120.0 . . ?
C3W C2W C1W 118.7(11) . . ?
C2W C7W C6W 120.0 . . ?
C5W C6W C7W 120.0 . . ?
C6W C5W C4W 120.0 . . ?
C3W C4W C5W 120.0 . . ?
C4W C3W C2W 120.0 . . ?
C5 C3 C2 118.0(12) . . ?
C5 C3 C13 120.0 . . ?
C13 C3 C2 122.0(12) . . ?
C6 C5 C3 120.0 . . ?
C5 C6 C8 120.0 . . ?
C6 C8 C9 120.0 . . ?
C13 C9 C8 120.0 . . ?
C9 C13 C3 120.0 . . ?
C15 C1A C1F 125.6(13) . . ?
C15 C1A C1B 114.1(13) . . ?
C1F C1A C1B 120.0 . . ?
C1E C1F C1A 120.0 . . ?
C1F C1E C1D 120.0 . . ?
C1C C1D C1E 120.0 . . ?
C1D C1C C1B 120.0 . . ?
C1C C1B C1A 120.0 . . ?
F9 B3 F12 105.0(7) . . ?
F10 B3 F9 106.5(9) . . ?
F10 B3 F11 108.4(9) . . ?
F10 B3 F12 113.8(10) . . ?
F11 B3 F9 111.8(9) . . ?
F11 B3 F12 111.3(8) . . ?
F10A B3 F9A 101.1(13) . . ?
F11A B3 F9A 113.8(11) . . ?
F11A B3 F10A 105.6(12) . . ?
F12A B3 F9A 108.9(14) . . ?
F12A B3 F10A 112.1(14) . . ?
F12A B3 F11A 114.6(12) . . ?
F9B B3 F10B 101.3(13) . . ?
F9B B3 F11B 114.4(15) . . ?
F9B B3 F12B 112.9(14) . . ?
F11B B3 F10B 102.2(12) . . ?
F12B B3 F10B 112.4(13) . . ?
F12B B3 F11B 112.5(12) . . ?
F3 B1A F1 111.9(10) . . ?
F3 B1A F2A 108.6(13) . . ?
F2A B1A F1 112.4(12) . . ?
F4A B1A F1 110.1(14) . . ?
F4A B1A F3 101.4(13) . . ?
F4A B1A F2A 112.0(15) . . ?
C7X C2X C1X 118.3(16) . . ?
C3X C2X C1X 118.5(15) . . ?
C3X C2X C7X 121.9(12) . . ?
C6X C7X C2X 117.9(13) . . ?
C5X C6X C7X 120.2(14) . . ?
C4X C5X C6X 120.6(14) . . ?
C5X C4X C3X 119.3(13) . . ?
C2X C3X C4X 118.8(12) . . ?
C7Y C2Y C1Y 118(2) . . ?
C3Y C2Y C1Y 118.6(18) . . ?
C3Y C2Y C7Y 120.9(14) . . ?
C6Y C7Y C2Y 118.5(16) . . ?
C5Y C6Y C7Y 119.2(15) . . ?
C4Y C5Y C6Y 120.7(14) . . ?
C5Y C4Y C3Y 120.0(14) . . ?
C2Y C3Y C4Y 118.7(14) . . ?

_iucr_refine_instructions_details 
;
TITL mo_GG025_0m in P-1 #2
REM reset to P-1 #2
CELL 0.71073 14.2079 18.9576 20.1063 97.2485 100.1144 108.5358
ZERR 2 0.0009 0.0011 0.0013 0.0029 0.003 0.0027
LATT 1
SFAC C H B F N O
UNIT 218 248 4 16 8 18
SADI 0.04 F1 F2 F1 F3 F1 F4 F2 F3 F2 F4 F3 F4
SADI B1 F1 B1 F2 B1 F3 B1 F4
SADI 0.04 C2T C3T C2T C4T C3T C4T
SADI C1T C2T C1T C3T C1T C4T
SADI 0.04 C6T C7T C6T C8T C7T C8T
SADI C5T C6T C5T C7T C5T C8T
SADI 0.04 C10T C11T C10T C12T C11T C12T
SADI C9T C10T C9T C11T C9T C12T
SADI 0.04 C14T C15T C14T C16T C15T C16T
SADI C13T C14T C13T C15T C13T C16T
SADI 0.04 C2 C13 C2 C5
SADI 0.04 C15 C1F C15 C1B
SADI B3 F9 B3 F10 B3 F11 B3 F12
SADI 0.04 F9 F10 F10 F11 F11 F12 F12 F9 F10 F12 F9 F11
ISOR 0.05 0.1 F12A B3 F12B F10 F11 F9B F11A F10A F9A F9 F11B F12 F10B
EADP B1 B1A
EADP F2 F2A
EADP F4 F4A
EADP C1W C1X C1Y
EADP C2W C2X C2Y
EADP C3W C3X C3Y
EADP C4W C4X C4Y
EADP C5W C5X C5Y
EADP C6W C6X C6Y
EADP C7W C7X C7Y
EADP C13 C5
EADP C9 C6
EADP C1F C1C
EADP C1B C1E
EADP C1A C1D
SUMP 1 0.001 1 4 1 5 1 6
SUMP 1 0.001 1 8 1 9 1 10
 
L.S. 100
PLAN  50
SIZE 0.23 0.26 0.5
TEMP -103.14
BOND
fmap 2
acta
OMIT -4 -1 17
REM <olex2.extras>
REM <HklSrc "%.\\mo_GG025_0m.hkl">
REM </olex2.extras>
 
WGHT    0.062200   10.893600
EXTI    0.002642
FVAR       0.10456   0.52670   0.52846   0.55496   0.23213   0.21313   0.84433
FVAR       0.42371   0.37012   0.20606
N1    5    0.122363    0.665233    0.359688    11.00000    0.03000    0.02606 =
         0.03182    0.00726   -0.00035    0.01483
AFIX  43
H1    2    0.146405    0.630865    0.373687    11.00000   -1.20000
AFIX   0
N5    5    0.504173    0.950369    0.809647    11.00000    0.05004    0.03733 =
         0.03385    0.00363   -0.00086    0.02315
AFIX  43
H5    2    0.503763    0.903615    0.807470    11.00000   -1.20000
AFIX   0
N6    5    0.088903    0.769148    0.360263    11.00000    0.03251    0.03007 =
         0.03168    0.00079    0.00075    0.01967
AFIX  43
H6    2    0.088493    0.814886    0.374423    11.00000   -1.20000
AFIX   0
N8    5    0.484138    1.050495    0.778583    11.00000    0.03864    0.03716 =
         0.03192    0.00699   -0.00108    0.01401
AFIX  43
H8    2    0.468954    1.081127    0.752552    11.00000   -1.20000
AFIX   0
C10   1    0.198153    0.763304    0.467989    11.00000    0.02978    0.02822 =
         0.03121    0.00064   -0.00009    0.01835
C11   1    0.354158    0.867016    0.672347    11.00000    0.04062    0.03657 =
         0.02994    0.01143    0.00316    0.01795
AFIX  43
H11   2    0.337819    0.842795    0.709501    11.00000   -1.20000
AFIX   0
C12   1    0.303216    0.829349    0.603581    11.00000    0.03488    0.02921 =
         0.03076    0.00847    0.00115    0.01449
C16   1    0.137419    0.732331    0.397072    11.00000    0.02861    0.03094 =
         0.03236    0.00821    0.00511    0.01627
C17   1    0.329635    0.866954    0.549549    11.00000    0.03199    0.03533 =
         0.03116    0.00812    0.00410    0.01403
C18   1    0.038986    0.723788    0.295875    11.00000    0.03080    0.03298 =
         0.03385    0.00258    0.00201    0.01861
C19   1    0.173467    0.724144    0.521513    11.00000    0.03318    0.02903 =
         0.03645    0.00871    0.00120    0.00960
AFIX  43
H19   2    0.121404    0.675614    0.511562    11.00000   -1.20000
AFIX   0
C20   1    0.274150    0.831706    0.480803    11.00000    0.03630    0.03842 =
         0.02686    0.00881    0.00531    0.01571
AFIX  43
H20   2    0.290401    0.856173    0.443764    11.00000   -1.20000
AFIX   0
C21   1   -0.023894    0.735740    0.239636    11.00000    0.04405    0.04089 =
         0.03841    0.00277   -0.00174    0.02973
C22   1    0.426229    0.937572    0.685420    11.00000    0.03674    0.03817 =
         0.02933    0.00488   -0.00262    0.01510
C23   1    0.062575    0.657894    0.294907    11.00000    0.02743    0.03245 =
         0.03450    0.00614    0.00020    0.01683
C24   1    0.225931    0.757413    0.587933    11.00000    0.04452    0.03286 =
         0.03462    0.01457    0.00368    0.01328
AFIX  43
H24   2    0.209864    0.731446    0.624162    11.00000   -1.20000
AFIX   0
C25   1    0.525089    1.070444    0.849530    11.00000    0.03506    0.03876 =
         0.03188    0.00511    0.00367    0.01696
C27   1    0.454687    0.973640    0.630940    11.00000    0.04111    0.03909 =
         0.03817    0.00600    0.00533    0.00026
AFIX  43
H27   2    0.506770    1.022132    0.640526    11.00000   -1.20000
AFIX   0
C28   1    0.027838    0.599425    0.236809    11.00000    0.03605    0.03239 =
         0.03450   -0.00072   -0.00025    0.01882
C29   1    0.471554    0.978597    0.756308    11.00000    0.03597    0.03846 =
         0.03419    0.00606    0.00386    0.01319
C30   1    0.054908    0.530550    0.235567    11.00000    0.03758    0.02990 =
         0.03460    0.00361    0.00099    0.01801
C31   1   -0.017186    0.458981    0.208671    11.00000    0.03735    0.03955 =
         0.04672   -0.00024   -0.00285    0.01838
AFIX  43
H31   2   -0.085356    0.454345    0.189272    11.00000   -1.20000
AFIX   0
C32   1    0.178101    0.469866    0.263679    11.00000    0.03301    0.03354 =
         0.06094    0.00971    0.00339    0.01846
AFIX  43
H32   2    0.246486    0.474453    0.282356    11.00000   -1.20000
AFIX   0
C34   1    0.622155    1.075386    0.980396    11.00000    0.06296    0.05946 =
         0.03172    0.00132   -0.00107    0.03510
AFIX  43
H34   2    0.657380    1.079418    1.026261    11.00000   -1.20000
AFIX   0
C36   1    0.538885    1.005966    0.869153    11.00000    0.04807    0.04643 =
         0.02798    0.00140    0.00372    0.02467
C38   1   -0.049969    0.805819    0.240936    11.00000    0.04428    0.04378 =
         0.04310    0.00097   -0.01178    0.02909
C39   1    0.153879    0.534713    0.263539    11.00000    0.03458    0.02713 =
         0.04804    0.00229    0.00195    0.01184
AFIX  43
H39   2    0.205275    0.582811    0.282741    11.00000   -1.20000
AFIX   0
C40   1    0.555480    1.139126    0.895039    11.00000    0.03894    0.04059 =
         0.04036    0.00420    0.00644    0.01780
C41   1    0.532722    0.865940    0.927448    11.00000    0.06144    0.05654 =
         0.03896    0.01544    0.01003    0.03587
AFIX  43
H41   2    0.469068    0.861943    0.899761    11.00000   -1.20000
AFIX   0
C42   1    0.106463    0.398762    0.237656    11.00000    0.04596    0.02770 =
         0.05069    0.00796    0.01216    0.02069
C43   1    0.536940    1.206851    0.874236    11.00000    0.05069    0.03717 =
         0.03745    0.00108    0.00467    0.01960
C45   1    0.406725    0.938233    0.564423    11.00000    0.04604    0.04651 =
         0.03154    0.00909    0.00561    0.00306
AFIX  43
H45   2    0.425975    0.962332    0.527784    11.00000   -1.20000
AFIX   0
C46   1   -0.033278    0.612354    0.181186    11.00000    0.05421    0.04530 =
         0.04373   -0.00460   -0.01249    0.02822
AFIX  43
H46   2   -0.059463    0.574703    0.140183    11.00000   -1.20000
AFIX   0
C47   1   -0.057955    0.677707    0.182632    11.00000    0.06237    0.05153 =
         0.03829   -0.00145   -0.01372    0.03798
AFIX  43
H47   2   -0.100172    0.682703    0.142596    11.00000   -1.20000
AFIX   0
C50   1    0.588694    1.006150    0.935922    11.00000    0.05220    0.05185 =
         0.03849    0.00413   -0.00019    0.02891
C52   1    0.605030    0.936741    0.954186    11.00000    0.07413    0.05987 =
         0.02865    0.00352   -0.00215    0.04259
C54   1   -0.095688    0.828923    0.290867    11.00000    0.04931    0.05097 =
         0.05207    0.00389   -0.00037    0.03197
AFIX  43
H54   2   -0.109408    0.800415    0.325868    11.00000   -1.20000
AFIX   0
C57   1    0.610282    1.278072    0.893120    11.00000    0.05145    0.03674 =
         0.06253   -0.00885    0.00027    0.01942
AFIX  43
H57   2    0.674764    1.284499    0.921172    11.00000   -1.20000
AFIX   0
C1T   1    0.131293    0.326236    0.242440    11.00000    0.05560    0.03311 =
         0.09142    0.01479    0.01910    0.02783
C61   1   -0.100498    0.938681    0.240978    11.00000    0.04224    0.03864 =
         0.07965   -0.00515   -0.02294    0.02721
C64   1    0.443604    1.200114    0.833111    11.00000    0.05526    0.03964 =
         0.05513    0.00642    0.00144    0.01708
AFIX  43
H64   2    0.390630    1.151950    0.819758    11.00000   -1.20000
AFIX   0
C65   1   -0.121731    0.894159    0.289892    11.00000    0.04918    0.04886 =
         0.07024   -0.01205   -0.00762    0.03205
AFIX  43
H65   2   -0.154879    0.908306    0.323699    11.00000   -1.20000
AFIX   0
C67   1    0.007357    0.394513    0.209326    11.00000    0.04199    0.02814 =
         0.05728   -0.00439    0.00195    0.01170
AFIX  43
H67   2   -0.043901    0.346334    0.190210    11.00000   -1.20000
AFIX   0
C68   1    0.500163    1.333765    0.830578    11.00000    0.08549    0.04165 =
         0.04724    0.00280    0.01039    0.03138
C69   1    0.549985    0.800352    0.939700    11.00000    0.07368    0.05556 =
         0.04661    0.01286    0.01476    0.03750
AFIX  43
H69   2    0.498584    0.752474    0.919654    11.00000   -1.20000
AFIX   0
C73   1    0.592920    1.340920    0.872409    11.00000    0.06675    0.03475 =
         0.06943   -0.00245    0.01051    0.01559
AFIX  43
H73   2    0.645104    1.389387    0.887025    11.00000   -1.20000
AFIX   0
C75   1    0.606585    1.139849    0.961043    11.00000    0.05492    0.04845 =
         0.04086   -0.00016    0.00441    0.02547
AFIX  43
H75   2    0.631801    1.185833    0.994144    11.00000   -1.20000
AFIX   0
C76   1   -0.030559    0.849398    0.191208    11.00000    0.06863    0.05524 =
         0.05505    0.00688   -0.00084    0.04323
AFIX  43
H76   2    0.000287    0.834392    0.156301    11.00000   -1.20000
AFIX   0
C77   1   -0.055373    0.914686    0.191424    11.00000    0.07138    0.04848 =
         0.07361    0.01239   -0.00365    0.03797
AFIX  43
H77   2   -0.040949    0.943443    0.156681    11.00000   -1.20000
AFIX   0
C5T   1    0.661718    0.729607    0.988546    11.00000    0.13205    0.08457 =
         0.05378    0.02308    0.01448    0.08156
C83   1    0.695019    0.940641    0.997812    11.00000    0.11158    0.06419 =
         0.06637   -0.01463   -0.04192    0.05499
AFIX  43
H83   2    0.745217    0.988619    1.019266    11.00000   -1.20000
AFIX   0
C84   1    0.426581    1.262622    0.811255    11.00000    0.06980    0.04509 =
         0.05483    0.00398   -0.00783    0.02611
AFIX  43
H84   2    0.362684    1.256053    0.782319    11.00000   -1.20000
AFIX   0
C85   1    0.641354    0.803343    0.980882    11.00000    0.09815    0.07232 =
         0.04116    0.00971    0.00134    0.06052
C8T   1    0.564799    0.665741    0.992823    11.00000    0.14855    0.07102 =
         0.11024    0.02190   -0.00472    0.06555
AFIX 137
H8TA  2    0.539401    0.681910    1.032199    11.00000   -1.50000
H8TB  2    0.581001    0.620038    0.998659    11.00000   -1.50000
H8TC  2    0.512395    0.654682    0.950330    11.00000   -1.50000
AFIX   0
C2T   1    0.245054    0.341534    0.249524    11.00000    0.06679    0.05239 =
         0.11929    0.02304    0.02617    0.04221
AFIX 137
H2TA  2    0.266502    0.362966    0.210469    11.00000   -1.50000
H2TB  2    0.258303    0.293917    0.250105    11.00000   -1.50000
H2TC  2    0.283433    0.377548    0.292549    11.00000   -1.50000
AFIX   0
C3T   1    0.074385    0.265950    0.177171    11.00000    0.09261    0.04485 =
         0.17420   -0.03050   -0.00903    0.03922
AFIX 137
H3TA  2    0.001031    0.248666    0.175220    11.00000   -1.50000
H3TB  2    0.098264    0.222853    0.177925    11.00000   -1.50000
H3TC  2    0.087431    0.287737    0.136584    11.00000   -1.50000
AFIX   0
C103  1    0.711528    0.874819    1.010001    11.00000    0.12232    0.08538 =
         0.06171   -0.00844   -0.03853    0.06901
AFIX  43
H103  2    0.773768    0.878960    1.039655    11.00000   -1.20000
AFIX   0
SAME 0.02 0.02 C13T C14U C15U C16U
C13T  1   -0.126085    1.011553    0.241519    11.00000    0.03632    0.02906 =
         0.11283   -0.00616   -0.01118    0.01817
PART 1
C14T  1   -0.078256    1.067537    0.304137    31.00000    0.07736    0.04762 =
         0.06131    0.00497   -0.00117    0.02295
AFIX 137
H14A  2   -0.103825    1.047363    0.342575    31.00000   -1.50000
H14B  2   -0.094207    1.113511    0.299190    31.00000   -1.50000
H14C  2   -0.004212    1.079806    0.313225    31.00000   -1.50000
AFIX   0
C15T  1   -0.239306    0.990851    0.214353    31.00000    0.03903    0.04495 =
         0.06593    0.02192    0.00834    0.02569
AFIX 137
H15A  2   -0.259977    0.959016    0.168246    31.00000   -1.50000
H15B  2   -0.255401    1.037172    0.211921    31.00000   -1.50000
H15C  2   -0.276087    0.962917    0.245246    31.00000   -1.50000
AFIX   0
C16T  1   -0.084118    1.057744    0.180126    31.00000    0.05205    0.04037 =
         0.08304    0.03285    0.02527    0.02458
AFIX 137
H16A  2   -0.009391    1.076387    0.190904    31.00000   -1.50000
H16B  2   -0.108160    1.100693    0.178472    31.00000   -1.50000
H16C  2   -0.110422    1.022989    0.135332    31.00000   -1.50000
AFIX   0
PART 0
C4T   1    0.097945    0.297582    0.304624    11.00000    0.14493    0.08770 =
         0.16071    0.08848    0.09178    0.08322
AFIX 137
H4TA  2    0.138671    0.334618    0.346588    11.00000   -1.50000
H4TB  2    0.107949    0.249040    0.306853    11.00000   -1.50000
H4TC  2    0.025659    0.290567    0.300627    11.00000   -1.50000
AFIX   0
 
O2    6    0.125376    0.919190    0.424117    11.00000    0.05184    0.03597 =
         0.05774    0.01004    0.01921    0.02625
O3    6    0.226138    0.577820    0.435560    11.00000    0.04550    0.05030 =
         0.05173    0.02208    0.00369    0.02422
O4    6   -0.017699    0.802298    0.466046    11.00000    0.05001    0.04170 =
         0.04792    0.00320    0.01356    0.02069
O7    6   -0.079088    0.633375    0.432132    11.00000    0.03971    0.04095 =
         0.06606    0.00638    0.00550    0.02121
O9    6    0.014652    0.535781    0.424735    11.00000    0.04674    0.03488 =
         0.06172    0.01392    0.01671    0.01999
O13   6    0.346725    0.684987    0.380862    11.00000    0.03480    0.06032 =
         0.06422    0.02652    0.00275    0.01450
O14   6    0.294085    0.930642    0.360513    11.00000    0.05333    0.04620 =
         0.06120    0.02147    0.01625    0.02751
O15   6    0.297050    0.798216    0.310744    11.00000    0.07566    0.07090 =
         0.05408    0.02415    0.02270    0.05269
C44   1   -0.082521    0.512157    0.384549    11.00000    0.04950    0.03691 =
         0.05642    0.01667    0.01543    0.01115
C48   1    0.066363    0.481717    0.423185    11.00000    0.06916    0.03354 =
         0.07820    0.02443    0.03600    0.02745
AFIX  23
H48A  2    0.069297    0.464108    0.375350    11.00000   -1.20000
H48B  2    0.029733    0.437192    0.441266    11.00000   -1.20000
AFIX   0
C51   1    0.060356    0.933433    0.466427    11.00000    0.04919    0.03993 =
         0.05861   -0.00125    0.01484    0.02536
AFIX  23
H51A  2   -0.003744    0.932853    0.437130    11.00000   -1.20000
H51B  2    0.094195    0.984208    0.496502    11.00000   -1.20000
AFIX   0
C53   1    0.036809    0.874549    0.509554    11.00000    0.04484    0.04738 =
         0.05399   -0.00484    0.01063    0.02115
AFIX  23
H53A  2    0.100932    0.873885    0.537800    11.00000   -1.20000
H53B  2   -0.004759    0.886474    0.541016    11.00000   -1.20000
AFIX   0
C55   1    0.171398    0.520596    0.467017    11.00000    0.06527    0.06080 =
         0.06757    0.03961    0.02811    0.04208
AFIX  23
H55A  2    0.167996    0.543271    0.513270    11.00000   -1.20000
H55B  2    0.206487    0.483447    0.472482    11.00000   -1.20000
AFIX   0
C56   1   -0.132656    0.564159    0.389143    11.00000    0.04813    0.03533 =
         0.05936    0.01369    0.00615    0.00991
C58   1    0.160495    0.977133    0.386220    11.00000    0.06142    0.03962 =
         0.07016    0.01432    0.01322    0.03130
AFIX  23
H58A  2    0.148051    1.023304    0.405141    11.00000   -1.20000
H58B  2    0.123077    0.959842    0.337348    11.00000   -1.20000
AFIX   0
C60   1   -0.137424    0.678732    0.451080    11.00000    0.04354    0.04678 =
         0.08465    0.02037    0.01904    0.02475
AFIX  23
H60A  2   -0.191910    0.649215    0.471698    11.00000   -1.20000
H60B  2   -0.170055    0.692658    0.409527    11.00000   -1.20000
AFIX   0
C62   1    0.270404    0.910406    0.290699    11.00000    0.04502    0.05712 =
         0.06294    0.02939    0.02058    0.02626
C63   1   -0.070514    0.748378    0.501233    11.00000    0.05336    0.05060 =
         0.06544    0.01926    0.02532    0.03278
AFIX  23
H63A  2   -0.112092    0.769557    0.526813    11.00000   -1.20000
H63B  2   -0.021150    0.736055    0.534818    11.00000   -1.20000
AFIX   0
C66   1   -0.131985    0.441135    0.343164    11.00000    0.06752    0.03751 =
         0.06848    0.01104    0.01940    0.01326
AFIX  43
H66   2   -0.097808    0.405551    0.340271    11.00000   -1.20000
AFIX   0
C71   1    0.269132    0.839091    0.263429    11.00000    0.05312    0.07304 =
         0.05483    0.02961    0.02139    0.03608
C72   1    0.410470    0.737473    0.352115    11.00000    0.03808    0.05332 =
         0.09618    0.02810    0.01441    0.02261
AFIX  23
H72A  2    0.463465    0.718282    0.339611    11.00000   -1.20000
H72B  2    0.445053    0.785363    0.386387    11.00000   -1.20000
AFIX   0
C78   1    0.352761    0.752637    0.289688    11.00000    0.05641    0.05136 =
         0.07846    0.02301    0.03000    0.02866
AFIX  23
H78A  2    0.400501    0.779282    0.263049    11.00000   -1.20000
H78B  2    0.305468    0.704229    0.259912    11.00000   -1.20000
AFIX   0
C82   1    0.244226    0.813056    0.193192    11.00000    0.07283    0.09269 =
         0.06198    0.02523    0.02577    0.05049
AFIX  43
H82   2    0.242132    0.763682    0.175040    11.00000   -1.20000
AFIX   0
C86   1    0.273476    0.994791    0.391467    11.00000    0.05533    0.03579 =
         0.07967    0.01649    0.01241    0.01635
AFIX  23
H86A  2    0.299489    1.037736    0.368345    11.00000   -1.20000
H86B  2    0.309927    1.010356    0.440580    11.00000   -1.20000
AFIX   0
C88   1    0.250913    0.956289    0.245166    11.00000    0.07076    0.07530 =
         0.08276    0.04427    0.03416    0.04079
AFIX  43
H88   2    0.253451    1.006002    0.262548    11.00000   -1.20000
AFIX   0
C91   1   -0.232328    0.543754    0.351882    11.00000    0.05595    0.05884 =
         0.10267    0.01781   -0.00613    0.01949
AFIX  43
H91   2   -0.267168    0.578904    0.354781    11.00000   -1.20000
AFIX   0
C95   1    0.228167    0.930383    0.175688    11.00000    0.09054    0.12348 =
         0.07374    0.06226    0.03813    0.06686
AFIX  43
H95   2    0.216307    0.962882    0.145437    11.00000   -1.20000
AFIX   0
C99   1    0.222136    0.859570    0.148959    11.00000    0.07655    0.13607 =
         0.05512    0.04032    0.02611    0.06005
AFIX  43
H99   2    0.203035    0.841683    0.100520    11.00000   -1.20000
AFIX   0
C100  1    0.329781    0.607987    0.463982    11.00000    0.04120    0.12976 =
         0.09142    0.06690    0.00036    0.03311
AFIX  23
H10G  2    0.339413    0.629562    0.513202    11.00000   -1.20000
H10H  2    0.356252    0.565541    0.462296    11.00000   -1.20000
AFIX   0
C101  1   -0.281312    0.472715    0.310594    11.00000    0.07269    0.05605 =
         0.11992    0.00454   -0.02814    0.00713
AFIX  43
H101  2   -0.349725    0.459174    0.285433    11.00000   -1.20000
AFIX   0
C104  1   -0.231730    0.421687    0.305746    11.00000    0.08741    0.05103 =
         0.08111    0.00050   -0.00356    0.00255
AFIX  43
H104  2   -0.265425    0.373075    0.276864    11.00000   -1.20000
AFIX   0
C108  1    0.389530    0.662436    0.435922    11.00000    0.04310    0.09652 =
         0.11480    0.05857   -0.02173    0.01266
AFIX  23
H10I  2    0.424725    0.708001    0.472826    11.00000   -1.20000
H10J  2    0.442832    0.644094    0.422685    11.00000   -1.20000
AFIX   0
 
SAME 0.02 0.02 F1 B1A F2A F4A F3
F1    4    0.189682    0.749799    0.758288    11.00000    0.05384    0.11479 =
         0.07350    0.02657   -0.00008    0.00640
PART 1
B1    3    0.269221    0.775040    0.816230    71.00000    0.03766    0.06264 =
         0.06619    0.03237    0.00794    0.00939
F2    4    0.354254    0.767463    0.795330    71.00000    0.05886    0.09160 =
         0.07665    0.00563    0.00734    0.03500
F4    4    0.247269    0.734617    0.865407    71.00000    0.11065    0.16861 =
         0.10717    0.09686    0.01907    0.00398
PART 0
F3    4    0.295648    0.851258    0.839204    11.00000    0.10335    0.08125 =
         0.10231    0.00631   -0.00907    0.05030
 
C74   1    0.589184    0.794538    0.760956    11.00000    0.05881    0.05856 =
         0.07625    0.00687    0.01672    0.03776
AFIX  43
H74   2    0.534768    0.776456    0.783024    11.00000   -1.20000
AFIX   0
C80   1    0.683796    0.840127    0.799422    11.00000    0.06713    0.06092 =
         0.08157    0.01653    0.01377    0.04142
AFIX  43
H80   2    0.694186    0.853883    0.847949    11.00000   -1.20000
AFIX   0
C89   1    0.761989    0.865563    0.769222    11.00000    0.06442    0.05320 =
         0.16279    0.03267    0.03263    0.03522
AFIX  43
H89   2    0.827480    0.896525    0.796427    11.00000   -1.20000
AFIX   0
C90   1    0.572579    0.774738    0.690145    11.00000    0.10317    0.07238 =
         0.07795   -0.00163   -0.01324    0.06353
C97   1    0.747027    0.846617    0.698477    11.00000    0.17006    0.08256 =
         0.16162    0.07459    0.11135    0.08489
AFIX  43
H97   2    0.802392    0.864756    0.677235    11.00000   -1.20000
AFIX   0
C109  1    0.655076    0.802907    0.659763    11.00000    0.18664    0.09199 =
         0.08823    0.05236    0.06894    0.09954
AFIX  43
H109  2    0.645568    0.790823    0.611177    11.00000   -1.20000
AFIX   6
 
O1    6    0.402949    1.119665    0.680945    11.00000    0.08803    0.06700 =
         0.05483    0.02855    0.00402    0.02819
H1A   2    0.397391    1.164027    0.690664    11.00000   -1.50000
H1G   2    0.385526    1.103794    0.636577    11.00000   -1.50000
AFIX   0
C6T   1    0.740162    0.740601    1.053560    11.00000    0.13540    0.08756 =
         0.12347    0.03029   -0.03303    0.06804
AFIX 137
H6TA  2    0.806171    0.775610    1.050362    11.00000   -1.50000
H6TB  2    0.746325    0.691635    1.059589    11.00000   -1.50000
H6TC  2    0.719056    0.761715    1.093053    11.00000   -1.50000
AFIX   0
C7T   1    0.688793    0.701929    0.923570    11.00000    0.26393    0.14211 =
         0.11224    0.05732    0.08954    0.16498
AFIX 137
H7TA  2    0.637780    0.701348    0.883563    11.00000   -1.50000
H7TB  2    0.690120    0.650527    0.923313    11.00000   -1.50000
H7TC  2    0.756122    0.735878    0.921494    11.00000   -1.50000
AFIX   0
 
C14   1    0.473224    0.725690    0.648094    11.00000    0.14669    0.15143 =
         0.17104   -0.06843   -0.07953    0.11067
AFIX 137
H14G  2    0.471992    0.673344    0.639068    11.00000   -1.50000
H14H  2    0.460660    0.742549    0.604329    11.00000   -1.50000
H14I  2    0.420146    0.728164    0.672583    11.00000   -1.50000
AFIX   0
 
SAME 0.02 0.02 C9T C10U C11U C12U
C9T   1    0.481174    1.403592    0.807732    11.00000    0.12261    0.04467 =
         0.07762    0.01738    0.02102    0.04075
PART 1
C10T  1    0.562637    1.479405    0.842059    21.00000    0.19255    0.04145 =
         0.16635    0.01428   -0.06654    0.04322
AFIX 137
H10A  2    0.556447    1.493107    0.889338    21.00000   -1.50000
H10B  2    0.554041    1.518301    0.816210    21.00000   -1.50000
H10C  2    0.630141    1.475872    0.842845    21.00000   -1.50000
AFIX   0
C11T  1    0.373998    1.402125    0.817921    21.00000    0.23341    0.18337 =
         0.19340    0.14695    0.14877    0.18839
AFIX 137
H11A  2    0.321780    1.354441    0.791794    21.00000   -1.50000
H11B  2    0.359482    1.444901    0.801422    21.00000   -1.50000
H11C  2    0.373567    1.406112    0.866931    21.00000   -1.50000
AFIX   0
C12T  1    0.470941    1.398662    0.728980    21.00000    0.10968    0.08486 =
         0.07718    0.03645    0.01672    0.05128
AFIX 137
H12A  2    0.535445    1.399363    0.717519    21.00000   -1.50000
H12B  2    0.454541    1.442049    0.715484    21.00000   -1.50000
H12C  2    0.416379    1.351464    0.704225    21.00000   -1.50000
AFIX   0
 
SAME 0.02 0.02 C1Y C2Y C7Y C6Y C5Y C4Y C3Y
SAME 0.02 0.02 C1X C2X C7X C6X C5X C4X C3X
C1W   1    0.102269    0.650674    1.008374    81.00000    0.09483    0.10345 =
         0.11622    0.00905   -0.02698    0.02898
AFIX 137
H1WA  2    0.039287    0.632648    0.972218    81.00000   -1.50000
H1WB  2    0.146805    0.699668    1.002278    81.00000   -1.50000
H1WC  2    0.085721    0.656585    1.053588    81.00000   -1.50000
AFIX  66
C2W   1    0.154769    0.595345    1.003930    81.00000    0.05982    0.09589 =
         0.09589    0.00277   -0.04612    0.01067
C7W   1    0.133272    0.535340    1.038735    81.00000    0.08542    0.07571 =
         0.13122    0.04074   -0.02850    0.02363
AFIX  43
H7W   2    0.089163    0.532406    1.069546    81.00000   -1.20000
AFIX  65
C6W   1    0.176312    0.479627    1.028458    81.00000    0.07834    0.10184 =
         0.12539    0.00709   -0.02771    0.03612
AFIX  43
H6W   2    0.161619    0.438616    1.052246    81.00000   -1.20000
AFIX  65
C5W   1    0.240849    0.483920    0.983377    81.00000    0.09021    0.09500 =
         0.13043    0.01572   -0.01669    0.04366
AFIX  43
H5W   2    0.270265    0.445842    0.976354    81.00000   -1.20000
AFIX  65
C4W   1    0.262348    0.543924    0.948572    81.00000    0.09450    0.04885 =
         0.10644    0.01498   -0.03778   -0.00307
AFIX  43
H4W   2    0.306456    0.546857    0.917761    81.00000   -1.20000
AFIX  65
C3W   1    0.219308    0.599638    0.958848    81.00000    0.08558    0.04611 =
         0.06180   -0.03335   -0.03288   -0.00824
AFIX  43
H3W   2    0.234002    0.640648    0.935060    81.00000   -1.20000
AFIX   0
 
PART 0
PART 2
C10U  1    0.383006    1.382611    0.759346   -21.00000    0.24562    0.06572 =
         0.20861    0.05808   -0.11624    0.04574
AFIX 137
H10D  2    0.328000    1.362040    0.782538   -21.00000   -1.50000
H10E  2    0.378679    1.344146    0.720357   -21.00000   -1.50000
H10F  2    0.376313    1.427537    0.742600   -21.00000   -1.50000
AFIX   0
C11U  1    0.576656    1.445702    0.782037   -21.00000    0.20791    0.07951 =
         0.14565    0.07272    0.08518    0.06286
AFIX 137
H11D  2    0.637891    1.458184    0.818890   -21.00000   -1.50000
H11E  2    0.570742    1.492493    0.769039   -21.00000   -1.50000
H11F  2    0.581657    1.413031    0.741951   -21.00000   -1.50000
AFIX   0
C12U  1    0.488134    1.456125    0.874673   -21.00000    0.10982    0.05230 =
         0.10618    0.00563    0.00597    0.04943
AFIX 137
H12D  2    0.431809    1.431865    0.895534   -21.00000   -1.50000
H12E  2    0.483796    1.504288    0.864291   -21.00000   -1.50000
H12F  2    0.553231    1.465696    0.906849   -21.00000   -1.50000
AFIX   0
C14U  1   -0.196875    1.009973    0.181720   -31.00000    0.08443    0.04889 =
         0.09492    0.02369    0.00070    0.04395
AFIX 137
H14D  2   -0.167882    1.004821    0.141369   -31.00000   -1.50000
H14E  2   -0.211713    1.057192    0.186497   -31.00000   -1.50000
H14F  2   -0.260021    0.966812    0.175908   -31.00000   -1.50000
AFIX   0
C15U  1   -0.027488    1.074128    0.271862   -31.00000    0.05956    0.02799 =
         0.12353    0.01554    0.01244    0.00846
AFIX 137
H15D  2   -0.000237    1.068515    0.318387   -31.00000   -1.50000
H15E  2   -0.038143    1.122893    0.274122   -31.00000   -1.50000
H15F  2    0.021023    1.072299    0.243115   -31.00000   -1.50000
AFIX   0
C16U  1   -0.186695    1.019911    0.305793   -31.00000    0.07203    0.04274 =
         0.10601    0.01740    0.04308    0.04286
AFIX 137
H16D  2   -0.252688    0.978502    0.295191   -31.00000   -1.50000
H16E  2   -0.197558    1.068655    0.310275   -31.00000   -1.50000
H16F  2   -0.144945    1.017416    0.349141   -31.00000   -1.50000
AFIX   0
 
PART 0
PART -1
C2    1    0.023260    0.882987    0.988246    10.50000    0.43215    0.16828 =
         0.13145   -0.04413    0.10815   -0.09085
AFIX 137
H2A   2   -0.041446    0.843140    0.986822    10.50000   -1.50000
H2B   2    0.076052    0.881651    1.026157    10.50000   -1.50000
H2C   2    0.043424    0.874572    0.944580    10.50000   -1.50000
AFIX  66
C3    1    0.010627    0.958946    0.999239    10.50000    0.10029    0.09424 =
         0.14046    0.00611    0.04999   -0.03084
C5    1   -0.062091    0.971522    0.950876    10.50000    0.24655    0.20631 =
         0.26136    0.01463   -0.14732    0.09609
AFIX  43
H5A   2   -0.102373    0.932477    0.912489    10.50000   -1.20000
AFIX  65
C6    1   -0.075869    1.041227    0.958680    10.50000    0.31021    0.30362 =
         0.29534    0.08550   -0.11945    0.16822
AFIX  43
H6A   2   -0.125570    1.049821    0.925626    10.50000   -1.20000
AFIX  65
C8    1   -0.016930    1.098356    1.014845    10.50000    0.08789    0.24243 =
         0.16610    0.13476    0.05217    0.09701
AFIX  43
H8A   2   -0.026346    1.145996    1.020177    10.50000   -1.20000
AFIX  65
C9    1    0.055788    1.085781    1.063208    10.50000    0.31021    0.30362 =
         0.29534    0.08550   -0.11945    0.16822
AFIX  43
H9    2    0.096070    1.124826    1.101595    10.50000   -1.20000
AFIX  65
C13   1    0.069567    1.016075    1.055406    10.50000    0.24655    0.20631 =
         0.26136    0.01463   -0.14732    0.09609
AFIX  43
H13   2    0.119267    1.007480    1.088459    10.50000   -1.20000
AFIX   0
 
C15   1    0.626420    0.619207    0.542545    10.50000    0.21135    0.35450 =
         0.23090    0.03738    0.07957    0.21644
AFIX 137
H15G  2    0.693004    0.612870    0.552019    10.50000   -1.50000
H15H  2    0.613809    0.641011    0.585505    10.50000   -1.50000
H15I  2    0.625886    0.653216    0.509709    10.50000   -1.50000
AFIX  66
C1A   1    0.555616    0.553651    0.516580    10.50000    0.09370    0.15338 =
         0.11299    0.00607   -0.00699    0.09629
C1F   1    0.500040    0.505513    0.553651    10.50000    0.09024    0.13492 =
         0.09974    0.02260    0.01582    0.08728
AFIX  43
H1F   2    0.508274    0.521624    0.601675    10.50000   -1.20000
AFIX  65
C1E   1    0.432417    0.433801    0.520456    10.50000    0.07556    0.09942 =
         0.16064    0.01643    0.00163    0.06509
AFIX  43
H1E   2    0.394434    0.400901    0.545793    10.50000   -1.20000
AFIX  65
C1D   1    0.420370    0.410227    0.450191    10.50000    0.09370    0.15338 =
         0.11299    0.00607   -0.00699    0.09629
AFIX  43
H1D   2    0.374153    0.361215    0.427504    10.50000   -1.20000
AFIX  65
C1C   1    0.475945    0.458365    0.413119    10.50000    0.09024    0.13492 =
         0.09974    0.02260    0.01582    0.08728
AFIX  43
H1C   2    0.467711    0.442253    0.365096    10.50000   -1.20000
AFIX  65
C1B   1    0.543568    0.530077    0.446313    10.50000    0.07556    0.09942 =
         0.16064    0.01643    0.00163    0.06509
AFIX  43
H1B   2    0.581552    0.562976    0.420976    10.50000   -1.20000
AFIX   0
 
SAME 0.02 0.02 B3 F9A F10A F11A F12A
SAME 0.02 0.02 B3 F9B F10B F11B F12B
PART 0
B3    3    0.290864    1.168808    0.541905    11.00000    0.05117    0.06700 =
         0.07157    0.02107    0.00438    0.02898
PART 1
F9    4    0.323147    1.230704    0.512626    41.00000    0.17407    0.11007 =
         0.11628    0.06868    0.05156    0.04098
F10   4    0.197987    1.129342    0.507398    41.00000    0.04568    0.05580 =
         0.33405   -0.06670   -0.04269    0.02978
F11   4    0.348847    1.124911    0.537237    41.00000    0.14133    0.17657 =
         0.07067   -0.03599   -0.02987    0.13710
F12   4    0.297431    1.197688    0.608959    41.00000    0.13219    0.07283 =
         0.09087    0.01388    0.04274    0.06632
PART 0
PART 2
F9A   4    0.237107    1.155759    0.476067    51.00000    0.10139    0.15348 =
         0.03281    0.04629    0.00741    0.08300
F10A  4    0.216314    1.134545    0.573174    51.00000    0.13753    0.27905 =
         0.22677    0.15665    0.13915    0.09454
F11A  4    0.357448    1.131999    0.550189    51.00000    0.03715    0.06788 =
         0.03185    0.01203    0.00862    0.01990
F12A  4    0.331308    1.243351    0.565640    51.00000    0.06462    0.10433 =
         0.31508   -0.09877    0.00595   -0.00755
PART 0
PART 3
F9B   4    0.203472    1.154891    0.497613    61.00000    0.10875    0.06631 =
         0.32261   -0.05722   -0.08008    0.07909
F10B  4    0.279268    1.098125    0.557289    61.00000    0.21575    0.10841 =
         0.09459    0.03707   -0.01980    0.04287
F11B  4    0.373961    1.182723    0.513082    61.00000    0.05507    0.15631 =
         0.12767    0.02196    0.00808    0.03832
F12B  4    0.305795    1.220780    0.597279    61.00000    0.09336    0.01511 =
         0.16287    0.00759    0.01708    0.00111
 
PART 0
PART 2
B1A   3    0.248991    0.774392    0.823928   -71.00000    0.03766    0.06264 =
         0.06619    0.03237    0.00794    0.00939
F2A   4    0.321715    0.741774    0.835251   -71.00000    0.05886    0.09160 =
         0.07665    0.00563    0.00734    0.03500
F4A   4    0.189134    0.763556    0.870438   -71.00000    0.11065    0.16861 =
         0.10717    0.09686    0.01907    0.00398
 
C1X   1    0.113355    0.663553    0.987918    91.00000    0.09483    0.10345 =
         0.11622    0.00905   -0.02698    0.02898
AFIX 137
H1XA  2    0.039145    0.649372    0.980411    91.00000   -1.50000
H1XB  2    0.135834    0.684672    0.948992    91.00000   -1.50000
H1XC  2    0.146221    0.701612    1.030473    91.00000   -1.50000
AFIX   0
C2X   1    0.141932    0.595394    0.993789    91.00000    0.05982    0.09589 =
         0.09589    0.00277   -0.04612    0.01067
C7X   1    0.124863    0.560837    1.050160    91.00000    0.08542    0.07571 =
         0.13122    0.04074   -0.02850    0.02363
AFIX  43
H7X   2    0.094575    0.579769    1.083512    91.00000   -1.20000
AFIX   0
C6X   1    0.153746    0.497663    1.055843    91.00000    0.07834    0.10184 =
         0.12539    0.00709   -0.02771    0.03612
AFIX  43
H6X   2    0.133968    0.468283    1.089280    91.00000   -1.20000
AFIX   0
C5X   1    0.211214    0.477662    1.012833    91.00000    0.09021    0.09500 =
         0.13043    0.01572   -0.01669    0.04366
AFIX  43
H5X   2    0.229885    0.434203    1.016594    91.00000   -1.20000
AFIX   0
C4X   1    0.241675    0.520500    0.964393    91.00000    0.09450    0.04885 =
         0.10644    0.01498   -0.03778   -0.00307
AFIX  43
H4X   2    0.288938    0.511119    0.939587    91.00000   -1.20000
AFIX   0
C3X   1    0.201789    0.578158    0.952307    91.00000    0.08558    0.04611 =
         0.06180   -0.03335   -0.03288   -0.00824
AFIX  43
H3X   2    0.216099    0.604608    0.916086    91.00000   -1.20000
AFIX   0
PART 0
PART 3
C1Y   1    0.287316    0.562980    0.899775   101.00000    0.09483    0.10345 =
         0.11622    0.00905   -0.02698    0.02898
AFIX 137
H1YA  2    0.257100    0.525855    0.856447   101.00000   -1.50000
H1YB  2    0.356518    0.564048    0.918009   101.00000   -1.50000
H1YC  2    0.290033    0.613341    0.891432   101.00000   -1.50000
AFIX   0
C2Y   1    0.224110    0.541302    0.950453   101.00000    0.05982    0.09589 =
         0.09589    0.00277   -0.04612    0.01067
C7Y   1    0.180924    0.592778    0.976043   101.00000    0.08542    0.07571 =
         0.13122    0.04074   -0.02850    0.02363
AFIX  43
H7Y   2    0.189965    0.639038    0.960081   101.00000   -1.20000
AFIX   0
C6Y   1    0.124330    0.574664    1.025488   101.00000    0.07834    0.10184 =
         0.12539    0.00709   -0.02771    0.03612
AFIX  43
H6Y   2    0.080681    0.601460    1.035599   101.00000   -1.20000
AFIX   0
C5Y   1    0.132556    0.517009    1.059745   101.00000    0.09021    0.09500 =
         0.13043    0.01572   -0.01669    0.04366
AFIX  43
H5Y   2    0.098925    0.507260    1.096251   101.00000   -1.20000
AFIX   0
C4Y   1    0.189325    0.473524    1.041238   101.00000    0.09450    0.04885 =
         0.10644    0.01498   -0.03778   -0.00307
AFIX  43
H4Y   2    0.197611    0.436065    1.066638   101.00000   -1.20000
AFIX   0
C3Y   1    0.234667    0.484857    0.984851   101.00000    0.08558    0.04611 =
         0.06180   -0.03335   -0.03288   -0.00824
AFIX  43
H3Y   2    0.271828    0.454218    0.970753   101.00000   -1.20000
AFIX   0
HKLF 4
 
REM  mo_GG025_0m in P-1 #2
REM R1 =  0.1057 for   11452 Fo > 4sig(Fo)  and  0.1744 for all   20185 data
REM   1400 parameters refined using    328 restraints
 
END  
     
WGHT      0.0623     10.8901 

REM Highest difference peak  0.626,  deepest hole -0.633,  1-sigma level  0.070
Q1    1   0.2244  0.7965  0.8676  11.00000  0.05    0.63
Q2    1   0.0964  1.0215  1.0282  11.00000  0.05    0.61
Q3    1   0.0333  0.9882  1.0577  11.00000  0.05    0.59
Q4    1   0.0211  1.0664  1.0663  11.00000  0.05    0.49
Q5    1   0.7957  0.7540  0.9820  11.00000  0.05    0.45
Q6    1   0.3526  0.5870  0.5019  11.00000  0.05    0.44
Q7    1   0.0768  1.1035  1.0383  11.00000  0.05    0.40
Q8    1   0.2381  0.6993  0.8256  11.00000  0.05    0.39
Q9    1   0.0017  0.7269  0.1976  11.00000  0.05    0.38
Q10   1   0.4608  0.6810  0.4537  11.00000  0.05    0.38
Q11   1   0.4154  1.3919  0.7626  11.00000  0.05    0.36
Q12   1   0.4813  0.5082  0.6285  11.00000  0.05    0.35
Q13   1  -0.0233  1.0597  0.9649  11.00000  0.05    0.33
Q14   1   0.6086  0.6644  0.9457  11.00000  0.05    0.33
Q15   1   0.4992  0.4643  0.3670  11.00000  0.05    0.32
Q16   1   0.4987  0.7660  0.6898  11.00000  0.05    0.32
Q17   1   0.6815  0.8224  0.7449  11.00000  0.05    0.32
Q18   1   0.4801  0.8917  0.4352  11.00000  0.05    0.32
Q19   1   0.1181  0.3619  0.2306  11.00000  0.05    0.32
Q20   1   0.1049  0.8550  0.9510  11.00000  0.05    0.32
Q21   1  -0.0457  1.1702  1.0267  11.00000  0.05    0.31
Q22   1   0.0781  0.2724  0.2390  11.00000  0.05    0.30
Q23   1   0.3381  0.5491  0.4093  11.00000  0.05    0.30
Q24   1   0.2978  0.7509  0.8805  11.00000  0.05    0.30
Q25   1  -0.2118  0.3369  0.2155  11.00000  0.05    0.30
Q26   1   0.1438  0.4392  0.2891  11.00000  0.05    0.29
Q27   1   0.2636  1.0742  0.5531  11.00000  0.05    0.28
Q28   1   0.3783  0.5963  0.3772  11.00000  0.05    0.28
Q29   1   0.0854  0.6414  0.2461  11.00000  0.05    0.28
Q30   1  -0.1026  1.0492  0.2887  11.00000  0.05    0.28
Q31   1   0.5576  0.5544  0.4450  11.00000  0.05    0.27
Q32   1   0.1404  0.6754  0.7365  11.00000  0.05    0.27
Q33   1   0.1339  0.9025  0.3634  11.00000  0.05    0.27
Q34   1   0.0119  0.8967  0.5629  11.00000  0.05    0.27
Q35   1  -0.1958  1.0051  0.3306  11.00000  0.05    0.27
Q36   1  -0.0010  0.4891  0.2687  11.00000  0.05    0.27
Q37   1  -0.2763  0.9695  0.3229  11.00000  0.05    0.27
Q38   1   0.5611  0.7748  0.6287  11.00000  0.05    0.26
Q39   1   0.5932  0.5830  0.4240  11.00000  0.05    0.26
Q40   1   0.5422  0.7716  0.5733  11.00000  0.05    0.26
Q41   1   0.0973  0.6275  1.0451  11.00000  0.05    0.26
Q42   1   0.4108  0.9519  0.6594  11.00000  0.05    0.26
Q43   1   0.0497  0.5675  0.2414  11.00000  0.05    0.26
Q44   1   0.5955  0.6174  0.6023  11.00000  0.05    0.26
Q45   1   0.5647  0.7673  0.5774  11.00000  0.05    0.26
Q46   1   0.3613  0.6695  0.3284  11.00000  0.05    0.26
Q47   1   0.0160  0.6116  0.2714  11.00000  0.05    0.26
Q48   1   0.3563  1.0737  0.7170  11.00000  0.05    0.25
Q49   1   0.1980  0.4611  0.4189  11.00000  0.05    0.25
Q50   1   0.3607  0.6062  0.4080  11.00000  0.05    0.25

  REM The information below was added by Olex2.
  REM
  REM R1 = 0.1057 for 11452 Fo > 4sig(Fo) and 0.1744 for all 79921 data
  REM n/a parameters refined using n/a restraints
  REM Highest difference peak 0.63, deepest hole -0.63
  REM Mean Shift 0, Max Shift 0.000.

  REM +++ Tabular Listing of Refinement Information +++
  REM R1_all = 0.1744
  REM R1_gt = 0.1057
  REM wR_ref = 0.2555
  REM GOOF = 1.106
  REM Shift_max = 0.000
  REM Shift_mean = 0
  REM Reflections_all = 79921
  REM Reflections_gt = 11452
  REM Parameters = n/a
  REM Hole = -0.63
  REM Peak = 0.63
  REM Flack = n/a

  
;
_olex2_submission_special_instructions 'No special instructions were received'
_exptl_crystal_recrystallization_method 
'Re-crystallisation from solvent: toluene'
